# Supplementary material for: A mathematical model of vascular and hemodynamics changes in early and late forms of preeclampsia
Source: Physiol Rep. 2023 Apr 26;11(8):e15661. doi: 10.14814/phy2.15661 (PMC10132946; doi:10.14814/phy2.15661)
Supplement: Supplementary file 1 — Data S1. [file PHY2-11-e15661-s001.xlsx]

## Sheet: Model Constants
Table S2.1: Modeling Constants
Parameters
Symbol		[units]	value
Velocity profile approxximation
	δs	[dimensionless]	-0.5
	ζ	[dimensionless]	2
	μ	[mPa-s]	4
Distensibility parameters
	a1	[dimensionless]	0.4
	b1	[dimensionless]	5
	PmaxC	kPa	2.67
	Pwidth	kPa	4
	a2	[dimensionless]	1.9
	b2	[dimensionless]	0.018
Prescribed Inlet Conditions and Target Values
	kr1	[dimensionless]	2.5
	kr2	[dimensionless]	1.7
	kr3	[dimensionless]	-0.9

## Sheet: Model Parameters vs GA
Table S2.6: Modeling Parameters versus Gestational Age
Parameter				Gestational Age (weeks)												Polynomial Model Parameters
					4	8	12	16	20	24	28	32	36	40		ao	a1	a2	a3	a4	a5	a6
Uterus Shape, Uterine Artery, Arcuate Artery Length Parameters
	Transverse diameter (TD)			4.9	6.6	8.5	10.4	12.4	14.6	16.8	19.2	21.6	24.2	26.8
	Antrior-posterior diameter (APD)			3.8	5.1	6.6	8.2	10	12	14.1	16.5	19.6	21.6	24.4
	Length (L)			7.2	8.6	10.4	12.6	15.2	18.2	21.6	25.4	29.5	34.1	36
	Wall thickness (H)			1.55	1.31	1.1	0.94	0.81	0.72	0.66	0.64	0.67	0.72	0.82
	df			1.23637	1.25775	1.2857	1.30609	1.32061	1.3246	1.31291	1.30307	1.27462	1.25697	1.30585
	a			3.02911	4.15057	5.46422	6.79167	8.18778	9.66958	11.0284	12.5095	13.766	15.2094	17.4985
	b			2.3491	3.20726	4.24281	5.35497	6.60305	7.9476	9.25602	10.7503	12.4913	13.5753	15.9314
	c			6.25	7.41	9	11.04	13.51	16.42	19.76	23.54	27.67	32.32	34.32
	k			0.076	0.07	0.064	0.056	0.048	0.04	0.032	0.026	0.02	0.016	0.018
	Arcuate tortuosity (δAA)			2.25	1.77	1.53	1.37	1.29	1.21	1.17	1.13	1.09	1.066	1.05
	Uterine tortuosity (δUA)			1.8	1.5	1.35	1.25	1.2	1.15	1.125	1.1	1.075	1.06	1.05
Prescribed Inlet Conditions and Target Values
	Heart Rate		All	73.383	76.3747	78.8918	80.9024	82.456	83.5339	84.2007	84.5294	84.5999	84.4977	84.0601		69.5	0.594	-0.0001147	-0.00015104
	Cardiac Output (L/min)		Normal	5.13385	5.61628	5.96674	6.20632	6.35611	6.4372	6.47069	6.47767	6.47922	6.49645	6.55045		3.8531	0.14516	-0.0056075	8.5348e-05	-3.4262e-07
			Early PE	5.033	5.223	5.288	5.29	5.292	5.294	5.296	5.298	5.302	5.304			5.1531	0.14516	-0.0056075	8.5348e-05	-3.4262e-07
			Late PE	5.80125	6.20599	6.50374	6.69041	6.80103	6.83631	6.84275	6.84689	6.84854	6.85376	6.85832		6.4531	0.14516	-0.0056075	8.5348e-05	-3.4262e-07
	MAP (mmHg)		Normal	81.4869	80.975	80.1903	79.3188	78.5467	78.0598	78.0444	78.6864	80.1718	82.6868	86.4174		82.23	-0.50979	0.014375
			Early PE	88.0058	86.5623	85.2423	84.078	83.6522	84.6949	89.3608	97.9645	110.637	129.818
			Late PE	86.7835	85.6715	84.4404	83.4434	82.5525	82.197	82.4149	83.4076	87.3873	100.051	125.305
	SBP (mmHg)		Normal	109.889	110.2	110.017	109.543	108.985	108.549	108.439	108.862	110.023	112.127	115.38		82.23	-0.50979	0.014375
			Early PE	115.383	115.821	115.738	115.568	116.069	117.775	124.163	133.356	148.53	173.797
			Late PE	115.383	115.821	115.738	115.349	114.871	114.519	114.512	115.394	119.925	135.673	167.301		111.5	-0.30321	0.0098353
	Mean Blood Flow Targets (mL/min)
		Internal Carotid	All	294	304.087	314.173	324.26	334.347	344.433	354.52	364.607	374.693	384.78	394.867		294	2.52167
		Renal (bilateral)	All	883.333	1043.15	1167.71	1257.01	1311.07	1329.87	1313.41	1261.71	1174.75	1052.53	895.067		883.333	44.36	-1.10167
		Common Iliac (unilateral)	All	243.3	281.23	313.211	339.244	359.329	373.466	381.654	383.895	380.187	370.531	354.927		243.3	10.2259	-0.185881
		External Iliac (unilateral))	All	210.194	207.51	204.825	202.141	199.457	196.772	194.088	191.404	188.719	186.035	183.351		210.194	-0.671084
		Uterine Artery (bilateral)	Normal	107	121.3	161.5	247.36	341.9	441.058	540.55	632.28	719.831	805.679	878.381		25	1.9376	0.21192	0.015006	-0.00033341
			Early PE	107	112.005	126.075	156.126	189.215	223.92	258.742	290.848	321.491	351.538			107	0.0225	0.92736	-0.0091795	-9.2935e-05
			Late PE	107	120.299	157.685	237.535	325.457	417.674	510.201	595.51	676.933	756.771	824.384		189	-1.8926	1.6428	-0.033365	0.00014754
	Mean Wall Shear Stress (Pa)
		Ascending Aorta	All	0.31	0.328519	0.340478	0.347047	0.349395	0.348693	0.346111	0.342818	0.339986	0.338784	0.340382		0.31	0.0055474	-0.00024158	3.0471e-06
		Internal Carotid	All	0.83046	0.822271	0.814082	0.805893	0.797704	0.789515	0.781326	0.773137	0.764948	0.756759	0.74857		0.83046	-0.00204725
		Common Iliac	All	0.554912	0.552495	0.550078	0.547661	0.545244	0.542827	0.54041	0.537993	0.535576	0.533159	0.530742		0.554912	-0.000604252
		External Iliac	All	0.72086	0.677066	0.638579	0.605402	0.577532	0.554971	0.537719	0.525775	0.519139	0.517812	0.521794		0.72086	-0.0116122	0.000165889
		Uterine Artery	Normal	1.825	1.457	1.391	1.481	1.633	1.792	1.937	2.061	2.162	2.233	2.245		2.50218	0.0417157
			Early PE	1.825	1.38415	1.23799	1.19961	1.15943	1.11104	1.0731	1.07172	1.07235	1.07184
			Late PE	1.825	1.44243	1.36318	1.43657	1.56768	1.7024	1.82078	1.91673	1.98904	2.03203	2.03173		1.26	0.023625
	UA pulatility index		Normal	1.825	1.457	1.391	1.481	1.633	1.792	1.937	2.061	2.162	2.233	2.245		2.4448	0.30328	-0.067204	0.0045599	-0.00014841	2.3846e-06	-1.5236e-08
			Early PE	1.825	1.38415	1.23799	1.19961	1.15943	1.11104	1.0731	1.07172	1.07235	1.07184
			Late PE	1.825	1.44243	1.36318	1.43657	1.56768	1.7024	1.82078	1.91673	1.98904	2.03203	2.03173

## Sheet: Normal NG
Table S2.7: Geometry, distensibility, viscoelastic properties, and peripheral resistances and compliances of the arterial tree: Low simulation at 0 Weeks of Gestation
Artery_name	Vessel_num	Length	prox_r	dist_r	termination	RTi	CTi	inlet_1	inlet_2	outlet_1	outlet_2	outlet_3	D_ref	tau_T
Asending aorta 1 & 2	1	3.71014	1.14754	1.12412	2			1		2	3	-1	0.0318079	0.297157
Aortic arch A	2	1.85507	0.981374	0.938366	2			2		14	15		0.0287524	0.433919
Brachiocephalic	3	3.15362	1.01	0.9	2			3		4	5		0.0286648	0.125456
Subclavian A (right)	4	3.15362	0.55152	0.431624	2			4		6	7		0.0192442	0.220572
Common carotid (right)	5	8.71884	0.632299	0.327859	2			5		12	13		0.0189729	0.229885
Vertebral (right)	6	13.8203	0.231824	0.175434	3			6	20	56			0.011341	1.10346
Subbclavian B, axillary, brachial (right)	7	39.142	0.364237	0.211347	2			7		8	9		0.0139571	0.707439
Radial (right)	8	21.7971	0.166362	0.139384	1	6.72363	0.065887						0.00954872	2.31289
Ulner (right)	9	6.21449	0.16652	0.153019	2			9		10	11		0.0098049	2.09965
Interosseous (right)	10	7.32754	0.0944321	0.0809418	1	107.341	0.00412703						0.00684081	0.79656
Ulner B (right)	11	15.8609	0.143202	0.125302	1	6.72363	0.065887						0.00883281	3.31513
Internal carotid (right)	12	16.5101	0.329297	0.248417	2			12		79	80		0.013988	0.768509
External carotid (right)	13	3.8029	0.279586	0.251627	2			13		83	84		0.0133012	0.367901
Aortic arch B	14	3.61739	1.00833	0.980061	2			14		18	19		0.029365	0.36617
Common carotid (left)	15	12.8928	0.554613	0.277306	2			15		16	17		0.0174091	0.331947
Internal carotid (right)	16	16.5101	0.30755	0.237916	2			16		81	82		0.0135142	0.836663
External carotid (left)	17	3.8029	0.26287	0.240498	2			17		85	86		0.0128784	0.432117
Thoracic aorta A	18	4.82319	0.950813	0.898519	2			18		26	27		0.028115	0.433356
Subclavian A (left)	19	3.15362	0.45786	0.353801	2			19		20	21		0.0171535	0.257051
Vertebrl (left)	20	13.7275	0.03	0.0287391	3			6	20	56			0.00354883	1.09665
Subbclavian B, axillary, brachial (left)	21	39.142	0.364969	0.211772	2			21		22	23		0.0139739	0.715528
Radial (left)	22	21.7971	0.157396	0.125917	1	6.72363	0.065887						0.00912196	2.84299
Ulner (left)	23	6.21449	0.193375	0.193375	2			23		24	25		0.0109948	1.25051
Interosseous (left)	24	7.32754	0.0809837	0.0809837	1	107.341	0.00412703						0.00652207	1.01342
Ulner B (left)	25	15.8609	0.184185	0.166216	1	6.72363	0.065887						0.0103626	1.57998
Intercostals	26	7.42029	0.677142	0.510544	1	1.36945	0.323488						0.0215551	0.209592
Thoracic aorta B	27	9.64638	0.882158	0.689688	2			27		28	29		0.025502	0.615194
Abdominal aorta A	28	4.91594	0.645628	0.645628	2			28		34	35		0.022664	0.90964
Celiac A	29	1.85507	0.420865	0.372304	2			29		30	31		0.016918	0.862151
Celiac B	30	1.85507	0.28089	0.264685	2			30		32	33		0.0135158	1.82255
Hepatic	31	6.12174	0.29361	0.239238	1	3.56057	0.124418						0.0133257	0.887017
Gastric	32	6.58551	0.172974	0.162163	1	5.30825	0.083455						0.0100893	2.35123
Spenic	33	5.84348	0.227433	0.211188	1	2.26937	0.195208						0.0118572	2.45815
Superior mesenteric	34	5.47246	0.425586	0.382489	1	0.912966	0.485231						0.017108	0.990222
Abdominal aorta B	35	1.85507	0.605669	0.595136	2			35		36	37		0.0216976	0.829161
Renal (right)	36	2.96812	0.280221	0.280221	1	1.1086	0.399602						0.0137356	2.42392
Abdominal aorta C	37	1.85507	0.617185	0.617185	2			37		38	39		0.0220595	0.536411
Renal (left)	38	2.96812	0.280238	0.280238	1	1.1086	0.399602						0.0137361	2.42274
Abdominal Aorta D1	39	4.91594	0.596227	0.565387	4			39		99	100	101	0.0212699	0.371362
Inferior mesenteric	40	4.63768	0.253961	0.17291	1	6.74291	0.0656987						0.0116656	0.909346
Abdominal aorta E	41	1.85507	0.542473	0.522381	2			41		42	43		0.0201884	0.404752
Common iliac (right)	42	5.47246	0.401995	0.356198	2			42		50	51		0.0164663	0.560386
Common iliac (left)	43	5.47246	0.401995	0.356198	2			43		44	45		0.0164663	0.560386
External iliac (left)	44	13.3565	0.334532	0.31885	2			44		46	47		0.0150601	0.727647
Internal iliac I (left)	45	2.31884	0.141694	0.141694	2			45		104	105		0.00912343	1.80168
Femoral (left)	46	41.0899	0.274703	0.200744	2			46		48	49		0.0124449	1.16468
Deep femoral (left)	47	11.687	0.204567	0.189224	1	6.08006	0.0728611						0.0111144	1.26361
Posterior tibial (left)	48	29.7739	0.160958	0.145381	1	6.08006	0.0728611						0.00955984	2.40491
Anterior tibial (left)	49	31.8145	0.137128	0.121305	1	7.11316	0.0622789						0.00863252	3.19504
External iliac (right)	50	13.3565	0.334532	0.31885	2			50		52	53		0.0150601	0.727647
Internal iliac I (right)	51	2.31884	0.141694	0.141694	2			51		102	103		0.00912343	1.80168
Femoral (right)	52	41.0899	0.274703	0.200744	2			52		54	55		0.0124449	1.16468
Deep femoral (right)	53	11.687	0.204567	0.189224	1	6.08006	0.0728611						0.0111144	1.26361
Posterior tibial (right)	54	29.7739	0.160958	0.145381	1	6.08006	0.0728611						0.00955984	2.40491
Anterior tibial (right)	55	31.8145	0.137128	0.121305	1	7.11316	0.0622789						0.00863252	3.19504
Basilar artery 2	56	1.85507	0.219954	0.197958	4			56		57	58	59	0.0115181	1.0212
Superior cerebellar (right)	57	0.927536	0.0931787	0.0767354	1	34.3803	0.00021026						0.00671222	2.79514
Superior cerebellar (left)	58	0.927536	0.0931787	0.0767354	1	34.3803	0.00021026						0.00671222	2.79514
Basilar artery 1	59	0.463768	0.171162	0.149076	2			59		60	61		0.00981776	1.43437
Posterior cerbral 1 (right)	60	0.185507	0.105515	0.105515	3			60	62	64			0.00764424	2.32166
Posterior cerbral 1 (left)	61	0.185507	0.105515	0.105515	3			61	63	65			0.00764424	2.76059
Posterior communicating (right)	62	0.371014	0.06	0.06	3			60	62	64			0.00544801	4.87508
Posterior communicating (left)	63	0.371014	0.06	0.06	3			61	63	65			0.00544801	3.13891
Posteror cerebbral 2 (right)	64	5.47246	0.110581	0.0995227	1	13.7829	0.000338752						0.00762411	3.574
Posteror cerebbral 2 (left)	65	5.47246	0.110581	0.0995227	1	13.7829	0.000338752						0.00762411	3.57318
ICA distal Pco-ant. Chor. Seg. (right)	66	0.185507	0.224716	0.218954	2			66		95	96		0.0119389	1.41788
ICA distal Pco-ant. Chor. Seg. (left)	67	0.185507	0.224716	0.218954	2			67		97	98		0.0119389	1.3108
Anterior cerebral 1 (right)	68	1.11304	0.116285	0.110747	2			68		76	77		0.00798695	3.24551
Anterior cerebral 1 (left)	69	1.11304	0.116285	0.110747	3			69	77	78			0.00798695	2.55512
Middle cerebral M1 (right)	70	0.742029	0.179653	0.167676	2			70		71	72		0.010308	1.62298
MCA M2 sup. Fr. Cist. Sylvian bif. (rigt)	71	6.58551	0.119689	0.0598447	1	12.8755	0.000163536						0.00693772	5.87291
MCA M2 sup. Fr. Dist. Sylvian bif. (rigt)	72	6.49275	0.11959	0.0597949	1	12.8755	0.000163536						0.00693426	5.89235
Middle cerebral M1 (left)	73	0.742029	0.179653	0.167676	2			73		74	75		0.010308	1.61842
MCA M2 sup. Fr. Cist. Sylvian bif. (rigt)	74	6.58551	0.119689	0.0598447	1	12.8755	0.000163536						0.00693772	5.85499
MCA M2 sup. Fr. Dist. Sylvian bif. (left)	75	6.49275	0.11959	0.0597949	1	12.8755	0.000163536						0.00693426	5.87436
Anterior cerebral A2 (right)	76	2.22609	0.0998457	0.0942987	1	13.7829	0.000274506						0.00727116	4.59709
Anterior communicating	77	0.185507	0.065	0.065	3			69	77	78			0.00571603	1.34215
Anterior cerebral A2 (left)	78	2.22609	0.0998457	0.0942987	1	13.7829	0.000274506						0.00727116	4.59239
Intenal carotid sinus (right)	79	1.02029	0.24673	0.223779	2			79		62	66		0.0123671	1.29767
Ophthalmic (right)	80	1.02029	0.0622089	0.0311045	1	34.3803	2.33622e-06						0.00468484	15.8886
Intenal carotid sinus (left)	81	1.02029	0.24673	0.223779	2			81		63	67		0.0123671	1.16498
Ophthalmic (left)	82	1.02029	0.0622089	0.0311045	1	34.3803	2.33622e-06						0.00468484	15.8367
External carotid 2 (right)	83	5.65797	0.223151	0.195257	2			83		87	88		0.0115263	0.589825
Sup. Thy.asc.ph.lyng.fac.occ. (right)	84	8.90435	0.115053	0.0575263	1	38.6265	0.000344593						0.00677519	2.31978
External carotid 2 (left)	85	5.65797	0.223151	0.195257	2			85		89	90		0.0115263	0.589299
Sup. Thy.asc.ph.lyng.fac.occ. (left)	86	8.90435	0.115053	0.0575263	1	38.6265	0.000344593						0.00677519	2.31619
Superficial temporal (right)	87	5.65797	0.177236	0.166158	2			87		91	92		0.0102377	0.71313
Maxillary (right)	88	8.44058	0.124657	0.0566624	1	32.1887	0.000292028						0.00697904	2.39982
Superficial temporal (left)	89	5.65797	0.177236	0.166158	2			89		93	94		0.0102377	0.712366
Maxillary (left)	90	8.44058	0.124657	0.0566624	1	32.1887	0.000292028						0.00697904	2.39613
Supeficial temporal frontal br. (right)	91	8.81159	0.123272	0.0784459	1	32.1887	0.000478926						0.00744005	1.75823
Supeficial temporal patietal br. (right)	92	8.90435	0.123288	0.0784562	1	32.1887	0.000443882						0.00744063	1.75707
Supeficial temporal frontal br. (left)	93	8.81159	0.123272	0.0784459	1	32.1887	0.000478926						0.00744005	1.75565
Supeficial temporal patietal br. (left)	94	8.90435	0.123288	0.0784562	1	32.1887	0.000443882						0.00744063	1.75449
Ant. Choroidal (right)	95	3.33913	0.0840407	0.0728353	1	25.751	0.000899445						0.00639827	4.62108
ICA distal cnt. Chor. -M1 seg. (right)	96	0.185507	0.220551	0.220551	2			96		68	70		0.0118974	1.23491
Ant. Choroidal (left)	97	3.33913	0.0840407	0.0728353	1	25.751	0.000899445						0.00639827	4.60662
ICA distal cnt. Chor. -M1 seg. (left)	98	0.185507	0.220551	0.220551	2			98		69	73		0.0118974	1.12427
Abdominal Aorta D2	99	4.91594	0.573273	0.573273	2			99		40	41		0.021104	0.371362
Ovarian 1 (right)	100	2	0.063552	0.0571968	2			100		108	110		0.00546838
Ovarian 1 (left)	101	2	0.063552	0.0571968	2			101		109	111		0.00546838
Internal iliac II (right)	102	2.31884	0.0768799	0.0768799	1	178.008	0.00248865						0.00632171	1.80168
Uterine 1 (right)	103	1	0.13855	0.13855	2			103		106	112		0.00900141	1.80168
Internal iliac II (left)	104	2.31884	0.0768799	0.0768799	1	178.008	0.00248865						0.00632171	1.80168
Uterine 1 (left)	105	1	0.13855	0.13855	2			105		107	113		0.00900141	1.80168
Cervix (right)	106	1	0.053103	0.053103	1	236.079	0.00187649						0.00506312	1.80168
Cervix (left)	107	1	0.053103	0.053103	1	236.079	0.00187649						0.00506312	1.80168
Ovarian 2 (right)	108	0.5	0.0622353	0.0622353	2			108		124	126		0.00556889
Ovarian 2 (left)	109	0.5	0.0622353	0.0622353	2			109		125	127		0.00556889
Ovarian 3 (right)	110	0.25	0.025	0.025	1	232.82	0.00190276						0.00322189
Ovarian 3 (left)	111	0.25	0.025	0.025	1	232.82	0.00190276						0.00322189
Uterine2 (right)	112	2.8131	0.136091	0.136091	4			112		114	130	140	0.0089052	1.80168
Uterine2 (left)	113	2.8131	0.136091	0.136091	4			113		115	150	160	0.0089052	1.80168
Uterine3 (right)	114	2.13261	0.131019	0.131019	4			114		116	170	182	0.00870456	1.80168
Uterine3 (left)	115	2.13261	0.131019	0.131019	4			115		117	194	206	0.00870456	1.80168
Uterine4 (right)	116	2.20557	0.124449	0.124449	4			116		118	218	234	0.00843998	1.80168
Uterine4 (left)	117	2.20557	0.124449	0.124449	4			117		119	250	266	0.00843998	1.80168
Uterine5 (right)	118	2.22164	0.114547	0.114547	4			118		120	282	300	0.00803041	1.80168
Uterine5 (left)	119	2.22164	0.114547	0.114547	4			119		121	318	336	0.00803041	1.80168
Uterine6 (right)	120	2.263	0.100994	0.100994	4			120		122	354	372	0.00744603	1.80168
Uterine6 (left)	121	2.263	0.100994	0.100994	4			121		123	390	408	0.00744603	1.80168
Uterine7 (right)	122	2.25126	0.10627	0.10627	5			122	124	426	444		0.00767701	1.80168
Uterine7 (left)	123	2.25126	0.10627	0.10627	5			123	125	462	480		0.00767701	1.80168
Uterine8 (right)	124	1.10408	0.111545	0.111545	5			122	124	426	444		0.00790345	1.80168
Uterine8 (left)	125	1.10408	0.111545	0.111545	5			123	125	462	480		0.00790345	1.80168
Uterine9 (right)	126	1.10408	0.0898222	0.0898222	4			126		128	498	514	0.00694028	1.80168
Uterine9 (left)	127	1.10408	0.0898222	0.0898222	4			127		129	530	546	0.00694028	1.80168
Uterine10 (right)	128	2.09362	0.067677	0.067677	2			128		562	574		0.00585614	1.80168
Uterine10 (left)	129	2.09362	0.067677	0.067677	2			129		586	598		0.00585614	1.80168
Arcuate arteryAR8_5	130	0.523023	0.0503143	0.0503143	2			130		131	132		0.00490187	1.91625
Radial artery1	131	0.25	0.0287391	0.0287391	1	1182.21	0.00025716						0.00350292
Arcuate arteryAR8_4	132	0.970885	0.0466484	0.0466484	2			132		133	134		0.00468434	1.91625
Radial artery2	133	0.25	0.0287391	0.0287391	1	1182.21	0.00025716						0.00350292
Arcuate arteryAR8_3	134	0.980019	0.0423266	0.0423266	2			134		135	136		0.00441891	1.91625
Radial artery3	135	0.25	0.0287391	0.0287391	1	1182.21	0.00025716						0.00350292
Arcuate arteryAR8_2	136	0.962351	0.036927	0.036927	2			136		137	138		0.00407149	1.91625
Radial artery4	137	0.25	0.0287391	0.0287391	1	1182.21	0.00025716						0.00350292
Arcuate arteryAR8_1	138	0.985349	0.0353491	0.0353491	2			138		139	610		0.00396619	1.91625
Radial artery5	139	0.25	0.0287391	0.0287391	1	1182.21	0.00025716						0.00350292
Arcuate arteryPR8_5	140	0.523592	0.0503126	0.0503126	2			140		141	142		0.00490177	1.91625
Radial artery6	141	0.25	0.0287391	0.0287391	1	1182.21	0.00025716						0.00350292
Arcuate arteryPR8_4	142	0.974657	0.0466465	0.0466465	2			142		143	144		0.00468423	1.91625
Radial artery7	143	0.25	0.0287391	0.0287391	1	1182.21	0.00025716						0.00350292
Arcuate arteryPR8_3	144	0.987016	0.0423244	0.0423244	2			144		145	146		0.00441877	1.91625
Radial artery8	145	0.25	0.0287391	0.0287391	1	1182.21	0.00025716						0.00350292
Arcuate arteryPR8_2	146	0.970841	0.0369247	0.0369247	2			146		147	148		0.00407134	1.91625
Radial artery9	147	0.25	0.0287391	0.0287391	1	1182.21	0.00025716						0.00350292
Arcuate arteryPR8_1	148	0.992069	0.0353491	0.0353491	2			148		149	618		0.00396619	1.91625
Radial artery10	149	0.25	0.0287391	0.0287391	1	1182.21	0.00025716						0.00350292
Arcuate arteryPL8_5	150	0.523592	0.0503126	0.0503126	2			150		151	152		0.00490177	1.91625
Radial artery11	151	0.25	0.0287391	0.0287391	1	1182.21	0.00025716						0.00350292
Arcuate arteryPL8_4	152	0.974657	0.0466465	0.0466465	2			152		153	154		0.00468423	1.91625
Radial artery12	153	0.25	0.0287391	0.0287391	1	1182.21	0.00025716						0.00350292
Arcuate arteryPL8_3	154	0.987016	0.0423244	0.0423244	2			154		155	156		0.00441877	1.91625
Radial artery13	155	0.25	0.0287391	0.0287391	1	1182.21	0.00025716						0.00350292
Arcuate arteryPL8_2	156	0.970841	0.0369247	0.0369247	2			156		157	158		0.00407134	1.91625
Radial artery14	157	0.25	0.0287391	0.0287391	1	1182.21	0.00025716						0.00350292
Arcuate arteryPL8_1	158	0.992069	0.0353491	0.0353491	3			158	618	159			0.00396619	1.91625
Radial artery15	159	0.25	0.0287391	0.0287391	1	1182.21	0.00025716						0.00350292
Arcuate arteryAL8_5	160	0.523023	0.0503143	0.0503143	2			160		161	162		0.00490187	1.91625
Radial artery16	161	0.25	0.0287391	0.0287391	1	1182.21	0.00025716						0.00350292
Arcuate arteryAL8_4	162	0.970885	0.0466484	0.0466484	2			162		163	164		0.00468434	1.91625
Radial artery17	163	0.25	0.0287391	0.0287391	1	1182.21	0.00025716						0.00350292
Arcuate arteryAL8_3	164	0.980019	0.0423266	0.0423266	2			164		165	166		0.00441891	1.91625
Radial artery18	165	0.25	0.0287391	0.0287391	1	1182.21	0.00025716						0.00350292
Arcuate arteryAL8_2	166	0.962351	0.036927	0.036927	2			166		167	168		0.00407149	1.91625
Radial artery19	167	0.25	0.0287391	0.0287391	1	1182.21	0.00025716						0.00350292
Arcuate arteryAL8_1	168	0.985349	0.0353491	0.0353491	3			168	610	169			0.00396619	1.91625
Radial artery20	169	0.25	0.0287391	0.0287391	1	1182.21	0.00025716						0.00350292
Arcuate arteryAR7_6	170	0.647103	0.0532541	0.0532541	2			170		171	172		0.00507176	1.91625
Radial artery21	171	0.25	0.0287391	0.0287391	1	1182.21	0.00025716						0.00350292
Arcuate arteryAR7_5	172	1.11825	0.0500416	0.0500416	2			172		173	174		0.00488591	1.91625
Radial artery22	173	0.25	0.0287391	0.0287391	1	1182.21	0.00025716						0.00350292
Arcuate arteryAR7_4	174	1.15818	0.0463833	0.0463833	2			174		175	176		0.00466836	1.91625
Radial artery23	175	0.25	0.0287391	0.0287391	1	1182.21	0.00025716						0.00350292
Arcuate arteryAR7_3	176	1.09912	0.0420755	0.0420755	2			176		177	178		0.00440316	1.91625
Radial artery24	177	0.25	0.0287391	0.0287391	1	1182.21	0.00025716						0.00350292
Arcuate arteryAR7_2	178	1.16682	0.0366969	0.0366969	2			178		179	180		0.00405625	1.91625
Radial artery25	179	0.25	0.0287391	0.0287391	1	1182.21	0.00025716						0.00350292
Arcuate arteryAR7_1	180	1.16173	0.0353491	0.0353491	2			180		181	611		0.00396619	1.91625
Radial artery26	181	0.25	0.0287391	0.0287391	1	1182.21	0.00025716						0.00350292
Arcuate arteryPR7_6	182	0.64773	0.0532517	0.0532517	2			182		183	184		0.00507162	1.91625
Radial artery27	183	0.25	0.0287391	0.0287391	1	1182.21	0.00025716						0.00350292
Arcuate arteryPR7_5	184	1.12197	0.0500389	0.0500389	2			184		185	186		0.00488575	1.91625
Radial artery28	185	0.25	0.0287391	0.0287391	1	1182.21	0.00025716						0.00350292
Arcuate arteryPR7_4	186	1.16536	0.0463802	0.0463802	2			186		187	188		0.00466817	1.91625
Radial artery29	187	0.25	0.0287391	0.0287391	1	1182.21	0.00025716						0.00350292
Arcuate arteryPR7_3	188	1.10826	0.0420721	0.0420721	2			188		189	190		0.00440295	1.91625
Radial artery30	189	0.25	0.0287391	0.0287391	1	1182.21	0.00025716						0.00350292
Arcuate arteryPR7_2	190	1.17703	0.0366934	0.0366934	2			190		191	192		0.00405602	1.91625
Radial artery31	191	0.25	0.0287391	0.0287391	1	1182.21	0.00025716						0.00350292
Arcuate arteryPR7_1	192	1.16868	0.0353491	0.0353491	2			192		193	619		0.00396619	1.91625
Radial artery32	193	0.25	0.0287391	0.0287391	1	1182.21	0.00025716						0.00350292
Arcuate arteryPL7_6	194	0.64773	0.0532517	0.0532517	2			194		195	196		0.00507162	1.91625
Radial artery33	195	0.25	0.0287391	0.0287391	1	1182.21	0.00025716						0.00350292
Arcuate arteryPL7_5	196	1.12197	0.0500389	0.0500389	2			196		197	198		0.00488575	1.91625
Radial artery34	197	0.25	0.0287391	0.0287391	1	1182.21	0.00025716						0.00350292
Arcuate arteryPL7_4	198	1.16536	0.0463802	0.0463802	2			198		199	200		0.00466817	1.91625
Radial artery35	199	0.25	0.0287391	0.0287391	1	1182.21	0.00025716						0.00350292
Arcuate arteryPL7_3	200	1.10826	0.0420721	0.0420721	2			200		201	202		0.00440295	1.91625
Radial artery36	201	0.25	0.0287391	0.0287391	1	1182.21	0.00025716						0.00350292
Arcuate arteryPL7_2	202	1.17703	0.0366934	0.0366934	2			202		203	204		0.00405602	1.91625
Radial artery37	203	0.25	0.0287391	0.0287391	1	1182.21	0.00025716						0.00350292
Arcuate arteryPL7_1	204	1.16868	0.0353491	0.0353491	3			204	619	205			0.00396619	1.91625
Radial artery38	205	0.25	0.0287391	0.0287391	1	1182.21	0.00025716						0.00350292
Arcuate arteryAL7_6	206	0.647103	0.0532541	0.0532541	2			206		207	208		0.00507176	1.91625
Radial artery39	207	0.25	0.0287391	0.0287391	1	1182.21	0.00025716						0.00350292
Arcuate arteryAL7_5	208	1.11825	0.0500416	0.0500416	2			208		209	210		0.00488591	1.91625
Radial artery40	209	0.25	0.0287391	0.0287391	1	1182.21	0.00025716						0.00350292
Arcuate arteryAL7_4	210	1.15818	0.0463833	0.0463833	2			210		211	212		0.00466836	1.91625
Radial artery41	211	0.25	0.0287391	0.0287391	1	1182.21	0.00025716						0.00350292
Arcuate arteryAL7_3	212	1.09912	0.0420755	0.0420755	2			212		213	214		0.00440316	1.91625
Radial artery42	213	0.25	0.0287391	0.0287391	1	1182.21	0.00025716						0.00350292
Arcuate arteryAL7_2	214	1.16682	0.0366969	0.0366969	2			214		215	216		0.00405625	1.91625
Radial artery43	215	0.25	0.0287391	0.0287391	1	1182.21	0.00025716						0.00350292
Arcuate arteryAL7_1	216	1.16173	0.0353491	0.0353491	3			216	611	217			0.00396619	1.91625
Radial artery44	217	0.25	0.0287391	0.0287391	1	1182.21	0.00025716						0.00350292
Arcuate arteryAR6_8	218	0.591799	0.0584196	0.0584196	2			218		219	220		0.00536145	1.91625
Radial artery45	219	0.25	0.0287391	0.0287391	1	1182.21	0.00025716						0.00350292
Arcuate arteryAR6_7	220	1.07695	0.0558049	0.0558049	2			220		221	222		0.00521615	1.91625
Radial artery46	221	0.25	0.0287391	0.0287391	1	1182.21	0.00025716						0.00350292
Arcuate arteryAR6_6	222	1.0562	0.0529387	0.0529387	2			222		223	224		0.00505372	1.91625
Radial artery47	223	0.25	0.0287391	0.0287391	1	1182.21	0.00025716						0.00350292
Arcuate arteryAR6_5	224	1.11619	0.0497471	0.0497471	2			224		225	226		0.00486864	1.91625
Radial artery48	225	0.25	0.0287391	0.0287391	1	1182.21	0.00025716						0.00350292
Arcuate arteryAR6_4	226	1.06931	0.0461143	0.0461143	2			226		227	228		0.00465209	1.91625
Radial artery49	227	0.25	0.0287391	0.0287391	1	1182.21	0.00025716						0.00350292
Arcuate arteryAR6_3	228	1.01892	0.0418356	0.0418356	2			228		229	230		0.00438808	1.91625
Radial artery50	229	0.25	0.0287391	0.0287391	1	1182.21	0.00025716						0.00350292
Arcuate arteryAR6_2	230	1.05149	0.036492	0.036492	2			230		231	232		0.00404264	1.91625
Radial artery51	231	0.25	0.0287391	0.0287391	1	1182.21	0.00025716						0.00350292
Arcuate arteryAR6_1	232	1.08888	0.0353491	0.0353491	2			232		233	612		0.00396619	1.91625
Radial artery52	233	0.25	0.0287391	0.0287391	1	1182.21	0.00025716						0.00350292
Arcuate arteryPR6_8	234	0.59223	0.0584164	0.0584164	2			234		235	236		0.00536127	1.91625
Radial artery53	235	0.25	0.0287391	0.0287391	1	1182.21	0.00025716						0.00350292
Arcuate arteryPR6_7	236	1.07966	0.0558014	0.0558014	2			236		237	238		0.00521595	1.91625
Radial artery54	237	0.25	0.0287391	0.0287391	1	1182.21	0.00025716						0.00350292
Arcuate arteryPR6_6	238	1.06126	0.0529349	0.0529349	2			238		239	240		0.0050535	1.91625
Radial artery55	239	0.25	0.0287391	0.0287391	1	1182.21	0.00025716						0.00350292
Arcuate arteryPR6_5	240	1.12384	0.049743	0.049743	2			240		241	242		0.0048684	1.91625
Radial artery56	241	0.25	0.0287391	0.0287391	1	1182.21	0.00025716						0.00350292
Arcuate arteryPR6_4	242	1.07829	0.04611	0.04611	2			242		243	244		0.00465183	1.91625
Radial artery57	243	0.25	0.0287391	0.0287391	1	1182.21	0.00025716						0.00350292
Arcuate arteryPR6_3	244	1.02802	0.0418311	0.0418311	2			244		245	246		0.00438779	1.91625
Radial artery58	245	0.25	0.0287391	0.0287391	1	1182.21	0.00025716						0.00350292
Arcuate arteryPR6_2	246	1.05984	0.0364876	0.0364876	2			246		247	248		0.00404235	1.91625
Radial artery59	247	0.25	0.0287391	0.0287391	1	1182.21	0.00025716						0.00350292
Arcuate arteryPR6_1	248	1.09416	0.0353491	0.0353491	2			248		249	620		0.00396619	1.91625
Radial artery60	249	0.25	0.0287391	0.0287391	1	1182.21	0.00025716						0.00350292
Arcuate arteryPL6_8	250	0.59223	0.0584164	0.0584164	2			250		251	252		0.00536127	1.91625
Radial artery61	251	0.25	0.0287391	0.0287391	1	1182.21	0.00025716						0.00350292
Arcuate arteryPL6_7	252	1.07966	0.0558014	0.0558014	2			252		253	254		0.00521595	1.91625
Radial artery62	253	0.25	0.0287391	0.0287391	1	1182.21	0.00025716						0.00350292
Arcuate arteryPL6_6	254	1.06126	0.0529349	0.0529349	2			254		255	256		0.0050535	1.91625
Radial artery63	255	0.25	0.0287391	0.0287391	1	1182.21	0.00025716						0.00350292
Arcuate arteryPL6_5	256	1.12384	0.049743	0.049743	2			256		257	258		0.0048684	1.91625
Radial artery64	257	0.25	0.0287391	0.0287391	1	1182.21	0.00025716						0.00350292
Arcuate arteryPL6_4	258	1.07829	0.04611	0.04611	2			258		259	260		0.00465183	1.91625
Radial artery65	259	0.25	0.0287391	0.0287391	1	1182.21	0.00025716						0.00350292
Arcuate arteryPL6_3	260	1.02802	0.0418311	0.0418311	2			260		261	262		0.00438779	1.91625
Radial artery66	261	0.25	0.0287391	0.0287391	1	1182.21	0.00025716						0.00350292
Arcuate arteryPL6_2	262	1.05984	0.0364876	0.0364876	2			262		263	264		0.00404235	1.91625
Radial artery67	263	0.25	0.0287391	0.0287391	1	1182.21	0.00025716						0.00350292
Arcuate arteryPL6_1	264	1.09416	0.0353491	0.0353491	3			264	620	265			0.00396619	1.91625
Radial artery68	265	0.25	0.0287391	0.0287391	1	1182.21	0.00025716						0.00350292
Arcuate arteryAL6_8	266	0.591799	0.0584196	0.0584196	2			266		267	268		0.00536145	1.91625
Radial artery69	267	0.25	0.0287391	0.0287391	1	1182.21	0.00025716						0.00350292
Arcuate arteryAL6_7	268	1.07695	0.0558049	0.0558049	2			268		269	270		0.00521615	1.91625
Radial artery70	269	0.25	0.0287391	0.0287391	1	1182.21	0.00025716						0.00350292
Arcuate arteryAL6_6	270	1.0562	0.0529387	0.0529387	2			270		271	272		0.00505372	1.91625
Radial artery71	271	0.25	0.0287391	0.0287391	1	1182.21	0.00025716						0.00350292
Arcuate arteryAL6_5	272	1.11619	0.0497471	0.0497471	2			272		273	274		0.00486864	1.91625
Radial artery72	273	0.25	0.0287391	0.0287391	1	1182.21	0.00025716						0.00350292
Arcuate arteryAL6_4	274	1.06931	0.0461143	0.0461143	2			274		275	276		0.00465209	1.91625
Radial artery73	275	0.25	0.0287391	0.0287391	1	1182.21	0.00025716						0.00350292
Arcuate arteryAL6_3	276	1.01892	0.0418356	0.0418356	2			276		277	278		0.00438808	1.91625
Radial artery74	277	0.25	0.0287391	0.0287391	1	1182.21	0.00025716						0.00350292
Arcuate arteryAL6_2	278	1.05149	0.036492	0.036492	2			278		279	280		0.00404264	1.91625
Radial artery75	279	0.25	0.0287391	0.0287391	1	1182.21	0.00025716						0.00350292
Arcuate arteryAL6_1	280	1.08888	0.0353491	0.0353491	3			280	612	281			0.00396619	1.91625
Radial artery76	281	0.25	0.0287391	0.0287391	1	1182.21	0.00025716						0.00350292
Arcuate arteryAR5_9	282	0.555224	0.0605684	0.0605684	2			282		283	284		0.00547891	1.91625
Radial artery77	283	0.25	0.0287391	0.0287391	1	1182.21	0.00025716						0.00350292
Arcuate arteryAR5_8	284	1.10418	0.0581624	0.0581624	2			284		285	286		0.00534727	1.91625
Radial artery78	285	0.25	0.0287391	0.0287391	1	1182.21	0.00025716						0.00350292
Arcuate arteryAR5_7	286	1.08721	0.0555565	0.0555565	2			286		287	288		0.00520221	1.91625
Radial artery79	287	0.25	0.0287391	0.0287391	1	1182.21	0.00025716						0.00350292
Arcuate arteryAR5_6	288	1.0611	0.052701	0.052701	2			288		289	290		0.00504009	1.91625
Radial artery80	289	0.25	0.0287391	0.0287391	1	1182.21	0.00025716						0.00350292
Arcuate arteryAR5_5	290	1.12836	0.0495216	0.0495216	2			290		291	292		0.00485538	1.91625
Radial artery81	291	0.25	0.0287391	0.0287391	1	1182.21	0.00025716						0.00350292
Arcuate arteryAR5_4	292	1.082	0.0459032	0.0459032	2			292		293	294		0.0046393	1.91625
Radial artery82	293	0.25	0.0287391	0.0287391	1	1182.21	0.00025716						0.00350292
Arcuate arteryAR5_3	294	1.0351	0.0416419	0.0416419	2			294		295	296		0.00437588	1.91625
Radial artery83	295	0.25	0.0287391	0.0287391	1	1182.21	0.00025716						0.00350292
Arcuate arteryAR5_2	296	1.08208	0.0363214	0.0363214	2			296		297	298		0.00403129	1.91625
Radial artery84	297	0.25	0.0287391	0.0287391	1	1182.21	0.00025716						0.00350292
Arcuate arteryAR5_1	298	1.0478	0.0353491	0.0353491	2			298		299	613		0.00396619	1.91625
Radial artery85	299	0.25	0.0287391	0.0287391	1	1182.21	0.00025716						0.00350292
Arcuate arteryPR5_9	300	0.555561	0.0605648	0.0605648	2			300		301	302		0.00547872	1.91625
Radial artery86	301	0.25	0.0287391	0.0287391	1	1182.21	0.00025716						0.00350292
Arcuate arteryPR5_8	302	1.10657	0.0581585	0.0581585	2			302		303	304		0.00534705	1.91625
Radial artery87	303	0.25	0.0287391	0.0287391	1	1182.21	0.00025716						0.00350292
Arcuate arteryPR5_7	304	1.09182	0.0555522	0.0555522	2			304		305	306		0.00520196	1.91625
Radial artery88	305	0.25	0.0287391	0.0287391	1	1182.21	0.00025716						0.00350292
Arcuate arteryPR5_6	306	1.0676	0.0526964	0.0526964	2			306		307	308		0.00503982	1.91625
Radial artery89	307	0.25	0.0287391	0.0287391	1	1182.21	0.00025716						0.00350292
Arcuate arteryPR5_5	308	1.13708	0.0495166	0.0495166	2			308		309	310		0.00485509	1.91625
Radial artery90	309	0.25	0.0287391	0.0287391	1	1182.21	0.00025716						0.00350292
Arcuate arteryPR5_4	310	1.0915	0.0458979	0.0458979	2			310		311	312		0.00463898	1.91625
Radial artery91	311	0.25	0.0287391	0.0287391	1	1182.21	0.00025716						0.00350292
Arcuate arteryPR5_3	312	1.04425	0.0416367	0.0416367	2			312		313	314		0.00437555	1.91625
Radial artery92	313	0.25	0.0287391	0.0287391	1	1182.21	0.00025716						0.00350292
Arcuate arteryPR5_2	314	1.09021	0.0363164	0.0363164	2			314		315	316		0.00403096	1.91625
Radial artery93	315	0.25	0.0287391	0.0287391	1	1182.21	0.00025716						0.00350292
Arcuate arteryPR5_1	316	1.05255	0.0353491	0.0353491	2			316		317	621		0.00396619	1.91625
Radial artery94	317	0.25	0.0287391	0.0287391	1	1182.21	0.00025716						0.00350292
Arcuate arteryPL5_9	318	0.555561	0.0605648	0.0605648	2			318		319	320		0.00547872	1.91625
Radial artery95	319	0.25	0.0287391	0.0287391	1	1182.21	0.00025716						0.00350292
Arcuate arteryPL5_8	320	1.10657	0.0581585	0.0581585	2			320		321	322		0.00534705	1.91625
Radial artery96	321	0.25	0.0287391	0.0287391	1	1182.21	0.00025716						0.00350292
Arcuate arteryPL5_7	322	1.09182	0.0555522	0.0555522	2			322		323	324		0.00520196	1.91625
Radial artery97	323	0.25	0.0287391	0.0287391	1	1182.21	0.00025716						0.00350292
Arcuate arteryPL5_6	324	1.0676	0.0526964	0.0526964	2			324		325	326		0.00503982	1.91625
Radial artery98	325	0.25	0.0287391	0.0287391	1	1182.21	0.00025716						0.00350292
Arcuate arteryPL5_5	326	1.13708	0.0495166	0.0495166	2			326		327	328		0.00485509	1.91625
Radial artery99	327	0.25	0.0287391	0.0287391	1	1182.21	0.00025716						0.00350292
Arcuate arteryPL5_4	328	1.0915	0.0458979	0.0458979	2			328		329	330		0.00463898	1.91625
Radial artery100	329	0.25	0.0287391	0.0287391	1	1182.21	0.00025716						0.00350292
Arcuate arteryPL5_3	330	1.04425	0.0416367	0.0416367	2			330		331	332		0.00437555	1.91625
Radial artery101	331	0.25	0.0287391	0.0287391	1	1182.21	0.00025716						0.00350292
Arcuate arteryPL5_2	332	1.09021	0.0363164	0.0363164	2			332		333	334		0.00403096	1.91625
Radial artery102	333	0.25	0.0287391	0.0287391	1	1182.21	0.00025716						0.00350292
Arcuate arteryPL5_1	334	1.05255	0.0353491	0.0353491	3			334	621	335			0.00396619	1.91625
Radial artery103	335	0.25	0.0287391	0.0287391	1	1182.21	0.00025716						0.00350292
Arcuate arteryAL5_9	336	0.555224	0.0605684	0.0605684	2			336		337	338		0.00547891	1.91625
Radial artery104	337	0.25	0.0287391	0.0287391	1	1182.21	0.00025716						0.00350292
Arcuate arteryAL5_8	338	1.10418	0.0581624	0.0581624	2			338		339	340		0.00534727	1.91625
Radial artery105	339	0.25	0.0287391	0.0287391	1	1182.21	0.00025716						0.00350292
Arcuate arteryAL5_7	340	1.08721	0.0555565	0.0555565	2			340		341	342		0.00520221	1.91625
Radial artery106	341	0.25	0.0287391	0.0287391	1	1182.21	0.00025716						0.00350292
Arcuate arteryAL5_6	342	1.0611	0.052701	0.052701	2			342		343	344		0.00504009	1.91625
Radial artery107	343	0.25	0.0287391	0.0287391	1	1182.21	0.00025716						0.00350292
Arcuate arteryAL5_5	344	1.12836	0.0495216	0.0495216	2			344		345	346		0.00485538	1.91625
Radial artery108	345	0.25	0.0287391	0.0287391	1	1182.21	0.00025716						0.00350292
Arcuate arteryAL5_4	346	1.082	0.0459032	0.0459032	2			346		347	348		0.0046393	1.91625
Radial artery109	347	0.25	0.0287391	0.0287391	1	1182.21	0.00025716						0.00350292
Arcuate arteryAL5_3	348	1.0351	0.0416419	0.0416419	2			348		349	350		0.00437588	1.91625
Radial artery110	349	0.25	0.0287391	0.0287391	1	1182.21	0.00025716						0.00350292
Arcuate arteryAL5_2	350	1.08208	0.0363214	0.0363214	2			350		351	352		0.00403129	1.91625
Radial artery111	351	0.25	0.0287391	0.0287391	1	1182.21	0.00025716						0.00350292
Arcuate arteryAL5_1	352	1.0478	0.0353491	0.0353491	3			352	613	353			0.00396619	1.91625
Radial artery112	353	0.25	0.0287391	0.0287391	1	1182.21	0.00025716						0.00350292
Arcuate arteryAR4_9	354	0.585994	0.0603768	0.0603768	2			354		355	356		0.00546851	1.91625
Radial artery113	355	0.25	0.0287391	0.0287391	1	1182.21	0.00025716						0.00350292
Arcuate arteryAR4_8	356	1.16537	0.0579733	0.0579733	2			356		357	358		0.00533683	1.91625
Radial artery114	357	0.25	0.0287391	0.0287391	1	1182.21	0.00025716						0.00350292
Arcuate arteryAR4_7	358	1.14746	0.0553707	0.0553707	2			358		359	360		0.00519176	1.91625
Radial artery115	359	0.25	0.0287391	0.0287391	1	1182.21	0.00025716						0.00350292
Arcuate arteryAR4_6	360	1.1199	0.0525197	0.0525197	2			360		361	362		0.00502968	1.91625
Radial artery116	361	0.25	0.0287391	0.0287391	1	1182.21	0.00025716						0.00350292
Arcuate arteryAR4_5	362	1.19089	0.0493461	0.0493461	2			362		363	364		0.00484505	1.91625
Radial artery117	363	0.25	0.0287391	0.0287391	1	1182.21	0.00025716						0.00350292
Arcuate arteryAR4_4	364	1.14197	0.0457358	0.0457358	2			364		365	366		0.00462914	1.91625
Radial artery118	365	0.25	0.0287391	0.0287391	1	1182.21	0.00025716						0.00350292
Arcuate arteryAR4_3	366	1.09247	0.0414856	0.0414856	2			366		367	368		0.00436602	1.91625
Radial artery119	367	0.25	0.0287391	0.0287391	1	1182.21	0.00025716						0.00350292
Arcuate arteryAR4_2	368	1.14205	0.0361812	0.0361812	2			368		369	370		0.00402195	1.91625
Radial artery120	369	0.25	0.0287391	0.0287391	1	1182.21	0.00025716						0.00350292
Arcuate arteryAR4_1	370	1.10587	0.0353491	0.0353491	2			370		371	614		0.00396619	1.91625
Radial artery121	371	0.25	0.0287391	0.0287391	1	1182.21	0.00025716						0.00350292
Arcuate arteryPR4_9	372	0.586349	0.0603729	0.0603729	2			372		373	374		0.0054683	1.91625
Radial artery122	373	0.25	0.0287391	0.0287391	1	1182.21	0.00025716						0.00350292
Arcuate arteryPR4_8	374	1.16789	0.057969	0.057969	2			374		375	376		0.0053366	1.91625
Radial artery123	375	0.25	0.0287391	0.0287391	1	1182.21	0.00025716						0.00350292
Arcuate arteryPR4_7	376	1.15233	0.0553661	0.0553661	2			376		377	378		0.00519151	1.91625
Radial artery124	377	0.25	0.0287391	0.0287391	1	1182.21	0.00025716						0.00350292
Arcuate arteryPR4_6	378	1.12677	0.0525148	0.0525148	2			378		379	380		0.00502939	1.91625
Radial artery125	379	0.25	0.0287391	0.0287391	1	1182.21	0.00025716						0.00350292
Arcuate arteryPR4_5	380	1.2001	0.0493409	0.0493409	2			380		381	382		0.00484475	1.91625
Radial artery126	381	0.25	0.0287391	0.0287391	1	1182.21	0.00025716						0.00350292
Arcuate arteryPR4_4	382	1.15199	0.0457302	0.0457302	2			382		383	384		0.0046288	1.91625
Radial artery127	383	0.25	0.0287391	0.0287391	1	1182.21	0.00025716						0.00350292
Arcuate arteryPR4_3	384	1.10212	0.04148	0.04148	2			384		385	386		0.00436566	1.91625
Radial artery128	385	0.25	0.0287391	0.0287391	1	1182.21	0.00025716						0.00350292
Arcuate arteryPR4_2	386	1.15063	0.0361759	0.0361759	2			386		387	388		0.00402159	1.91625
Radial artery129	387	0.25	0.0287391	0.0287391	1	1182.21	0.00025716						0.00350292
Arcuate arteryPR4_1	388	1.11088	0.0353491	0.0353491	2			388		389	622		0.00396619	1.91625
Radial artery130	389	0.25	0.0287391	0.0287391	1	1182.21	0.00025716						0.00350292
Arcuate arteryPL4_9	390	0.586349	0.0603729	0.0603729	2			390		391	392		0.0054683	1.91625
Radial artery131	391	0.25	0.0287391	0.0287391	1	1182.21	0.00025716						0.00350292
Arcuate arteryPL4_8	392	1.16789	0.057969	0.057969	2			392		393	394		0.0053366	1.91625
Radial artery132	393	0.25	0.0287391	0.0287391	1	1182.21	0.00025716						0.00350292
Arcuate arteryPL4_7	394	1.15233	0.0553661	0.0553661	2			394		395	396		0.00519151	1.91625
Radial artery133	395	0.25	0.0287391	0.0287391	1	1182.21	0.00025716						0.00350292
Arcuate arteryPL4_6	396	1.12677	0.0525148	0.0525148	2			396		397	398		0.00502939	1.91625
Radial artery134	397	0.25	0.0287391	0.0287391	1	1182.21	0.00025716						0.00350292
Arcuate arteryPL4_5	398	1.2001	0.0493409	0.0493409	2			398		399	400		0.00484475	1.91625
Radial artery135	399	0.25	0.0287391	0.0287391	1	1182.21	0.00025716						0.00350292
Arcuate arteryPL4_4	400	1.15199	0.0457302	0.0457302	2			400		401	402		0.0046288	1.91625
Radial artery136	401	0.25	0.0287391	0.0287391	1	1182.21	0.00025716						0.00350292
Arcuate arteryPL4_3	402	1.10212	0.04148	0.04148	2			402		403	404		0.00436566	1.91625
Radial artery137	403	0.25	0.0287391	0.0287391	1	1182.21	0.00025716						0.00350292
Arcuate arteryPL4_2	404	1.15063	0.0361759	0.0361759	2			404		405	406		0.00402159	1.91625
Radial artery138	405	0.25	0.0287391	0.0287391	1	1182.21	0.00025716						0.00350292
Arcuate arteryPL4_1	406	1.11088	0.0353491	0.0353491	3			406	622	407			0.00396619	1.91625
Radial artery139	407	0.25	0.0287391	0.0287391	1	1182.21	0.00025716						0.00350292
Arcuate arteryAL4_9	408	0.585994	0.0603768	0.0603768	2			408		409	410		0.00546851	1.91625
Radial artery140	409	0.25	0.0287391	0.0287391	1	1182.21	0.00025716						0.00350292
Arcuate arteryAL4_8	410	1.16537	0.0579733	0.0579733	2			410		411	412		0.00533683	1.91625
Radial artery141	411	0.25	0.0287391	0.0287391	1	1182.21	0.00025716						0.00350292
Arcuate arteryAL4_7	412	1.14746	0.0553707	0.0553707	2			412		413	414		0.00519176	1.91625
Radial artery142	413	0.25	0.0287391	0.0287391	1	1182.21	0.00025716						0.00350292
Arcuate arteryAL4_6	414	1.1199	0.0525197	0.0525197	2			414		415	416		0.00502968	1.91625
Radial artery143	415	0.25	0.0287391	0.0287391	1	1182.21	0.00025716						0.00350292
Arcuate arteryAL4_5	416	1.19089	0.0493461	0.0493461	2			416		417	418		0.00484505	1.91625
Radial artery144	417	0.25	0.0287391	0.0287391	1	1182.21	0.00025716						0.00350292
Arcuate arteryAL4_4	418	1.14197	0.0457358	0.0457358	2			418		419	420		0.00462914	1.91625
Radial artery145	419	0.25	0.0287391	0.0287391	1	1182.21	0.00025716						0.00350292
Arcuate arteryAL4_3	420	1.09247	0.0414856	0.0414856	2			420		421	422		0.00436602	1.91625
Radial artery146	421	0.25	0.0287391	0.0287391	1	1182.21	0.00025716						0.00350292
Arcuate arteryAL4_2	422	1.14205	0.0361812	0.0361812	2			422		423	424		0.00402195	1.91625
Radial artery147	423	0.25	0.0287391	0.0287391	1	1182.21	0.00025716						0.00350292
Arcuate arteryAL4_1	424	1.10587	0.0353491	0.0353491	3			424	614	425			0.00396619	1.91625
Radial artery148	425	0.25	0.0287391	0.0287391	1	1182.21	0.00025716						0.00350292
Arcuate arteryAR3_9	426	0.573462	0.060324	0.060324	2			426		427	428		0.00546564	1.91625
Radial artery149	427	0.25	0.0287391	0.0287391	1	1182.21	0.00025716						0.00350292
Arcuate arteryAR3_8	428	1.14045	0.057924	0.057924	2			428		429	430		0.00533411	1.91625
Radial artery150	429	0.25	0.0287391	0.0287391	1	1182.21	0.00025716						0.00350292
Arcuate arteryAR3_7	430	1.12292	0.0553251	0.0553251	2			430		431	432		0.0051892	1.91625
Radial artery151	431	0.25	0.0287391	0.0287391	1	1182.21	0.00025716						0.00350292
Arcuate arteryAR3_6	432	1.09595	0.052478	0.052478	2			432		433	434		0.00502728	1.91625
Radial artery152	433	0.25	0.0287391	0.0287391	1	1182.21	0.00025716						0.00350292
Arcuate arteryAR3_5	434	1.16542	0.0493084	0.0493084	2			434		435	436		0.00484283	1.91625
Radial artery153	435	0.25	0.0287391	0.0287391	1	1182.21	0.00025716						0.00350292
Arcuate arteryAR3_4	436	1.11754	0.0457022	0.0457022	2			436		437	438		0.0046271	1.91625
Radial artery154	437	0.25	0.0287391	0.0287391	1	1182.21	0.00025716						0.00350292
Arcuate arteryAR3_3	438	1.0691	0.0414564	0.0414564	2			438		439	440		0.00436417	1.91625
Radial artery155	439	0.25	0.0287391	0.0287391	1	1182.21	0.00025716						0.00350292
Arcuate arteryAR3_2	440	1.11763	0.0361569	0.0361569	2			440		441	442		0.00402033	1.91625
Radial artery156	441	0.25	0.0287391	0.0287391	1	1182.21	0.00025716						0.00350292
Arcuate arteryAR3_1	442	1.08222	0.0353491	0.0353491	2			442		443	615		0.00396619	1.91625
Radial artery157	443	0.25	0.0287391	0.0287391	1	1182.21	0.00025716						0.00350292
Arcuate arteryPR3_9	444	0.57381	0.0603202	0.0603202	2			444		445	446		0.00546543	1.91625
Radial artery158	445	0.25	0.0287391	0.0287391	1	1182.21	0.00025716						0.00350292
Arcuate arteryPR3_8	446	1.14292	0.0579198	0.0579198	2			446		447	448		0.00533388	1.91625
Radial artery159	447	0.25	0.0287391	0.0287391	1	1182.21	0.00025716						0.00350292
Arcuate arteryPR3_7	448	1.12769	0.0553206	0.0553206	2			448		449	450		0.00518894	1.91625
Radial artery160	449	0.25	0.0287391	0.0287391	1	1182.21	0.00025716						0.00350292
Arcuate arteryPR3_6	450	1.10267	0.0524731	0.0524731	2			450		451	452		0.005027	1.91625
Radial artery161	451	0.25	0.0287391	0.0287391	1	1182.21	0.00025716						0.00350292
Arcuate arteryPR3_5	452	1.17443	0.0493031	0.0493031	2			452		453	454		0.00484252	1.91625
Radial artery162	453	0.25	0.0287391	0.0287391	1	1182.21	0.00025716						0.00350292
Arcuate arteryPR3_4	454	1.12735	0.0456967	0.0456967	2			454		455	456		0.00462677	1.91625
Radial artery163	455	0.25	0.0287391	0.0287391	1	1182.21	0.00025716						0.00350292
Arcuate arteryPR3_3	456	1.07855	0.0414509	0.0414509	2			456		457	458		0.00436382	1.91625
Radial artery164	457	0.25	0.0287391	0.0287391	1	1182.21	0.00025716						0.00350292
Arcuate arteryPR3_2	458	1.12602	0.0361517	0.0361517	2			458		459	460		0.00401998	1.91625
Radial artery165	459	0.25	0.0287391	0.0287391	1	1182.21	0.00025716						0.00350292
Arcuate arteryPR3_1	460	1.08712	0.0353491	0.0353491	2			460		461	623		0.00396619	1.91625
Radial artery166	461	0.25	0.0287391	0.0287391	1	1182.21	0.00025716						0.00350292
Arcuate arteryPL3_9	462	0.57381	0.0603202	0.0603202	2			462		463	464		0.00546543	1.91625
Radial artery167	463	0.25	0.0287391	0.0287391	1	1182.21	0.00025716						0.00350292
Arcuate arteryPL3_8	464	1.14292	0.0579198	0.0579198	2			464		465	466		0.00533388	1.91625
Radial artery168	465	0.25	0.0287391	0.0287391	1	1182.21	0.00025716						0.00350292
Arcuate arteryPL3_7	466	1.12769	0.0553206	0.0553206	2			466		467	468		0.00518894	1.91625
Radial artery169	467	0.25	0.0287391	0.0287391	1	1182.21	0.00025716						0.00350292
Arcuate arteryPL3_6	468	1.10267	0.0524731	0.0524731	2			468		469	470		0.005027	1.91625
Radial artery170	469	0.25	0.0287391	0.0287391	1	1182.21	0.00025716						0.00350292
Arcuate arteryPL3_5	470	1.17443	0.0493031	0.0493031	2			470		471	472		0.00484252	1.91625
Radial artery171	471	0.25	0.0287391	0.0287391	1	1182.21	0.00025716						0.00350292
Arcuate arteryPL3_4	472	1.12735	0.0456967	0.0456967	2			472		473	474		0.00462677	1.91625
Radial artery172	473	0.25	0.0287391	0.0287391	1	1182.21	0.00025716						0.00350292
Arcuate arteryPL3_3	474	1.07855	0.0414509	0.0414509	2			474		475	476		0.00436382	1.91625
Radial artery173	475	0.25	0.0287391	0.0287391	1	1182.21	0.00025716						0.00350292
Arcuate arteryPL3_2	476	1.12602	0.0361517	0.0361517	2			476		477	478		0.00401998	1.91625
Radial artery174	477	0.25	0.0287391	0.0287391	1	1182.21	0.00025716						0.00350292
Arcuate arteryPL3_1	478	1.08712	0.0353491	0.0353491	3			478	623	479			0.00396619	1.91625
Radial artery175	479	0.25	0.0287391	0.0287391	1	1182.21	0.00025716						0.00350292
Arcuate arteryAL3_9	480	0.573462	0.060324	0.060324	2			480		481	482		0.00546564	1.91625
Radial artery176	481	0.25	0.0287391	0.0287391	1	1182.21	0.00025716						0.00350292
Arcuate arteryAL3_8	482	1.14045	0.057924	0.057924	2			482		483	484		0.00533411	1.91625
Radial artery177	483	0.25	0.0287391	0.0287391	1	1182.21	0.00025716						0.00350292
Arcuate arteryAL3_7	484	1.12292	0.0553251	0.0553251	2			484		485	486		0.0051892	1.91625
Radial artery178	485	0.25	0.0287391	0.0287391	1	1182.21	0.00025716						0.00350292
Arcuate arteryAL3_6	486	1.09595	0.052478	0.052478	2			486		487	488		0.00502728	1.91625
Radial artery179	487	0.25	0.0287391	0.0287391	1	1182.21	0.00025716						0.00350292
Arcuate arteryAL3_5	488	1.16542	0.0493084	0.0493084	2			488		489	490		0.00484283	1.91625
Radial artery180	489	0.25	0.0287391	0.0287391	1	1182.21	0.00025716						0.00350292
Arcuate arteryAL3_4	490	1.11754	0.0457022	0.0457022	2			490		491	492		0.0046271	1.91625
Radial artery181	491	0.25	0.0287391	0.0287391	1	1182.21	0.00025716						0.00350292
Arcuate arteryAL3_3	492	1.0691	0.0414564	0.0414564	2			492		493	494		0.00436417	1.91625
Radial artery182	493	0.25	0.0287391	0.0287391	1	1182.21	0.00025716						0.00350292
Arcuate arteryAL3_2	494	1.11763	0.0361569	0.0361569	2			494		495	496		0.00402033	1.91625
Radial artery183	495	0.25	0.0287391	0.0287391	1	1182.21	0.00025716						0.00350292
Arcuate arteryAL3_1	496	1.08222	0.0353491	0.0353491	3			496	615	497			0.00396619	1.91625
Radial artery184	497	0.25	0.0287391	0.0287391	1	1182.21	0.00025716						0.00350292
Arcuate arteryAR2_8	498	0.603073	0.057983	0.057983	2			498		499	500		0.00533737	1.91625
Radial artery185	499	0.25	0.0287391	0.0287391	1	1182.21	0.00025716						0.00350292
Arcuate arteryAR2_7	500	1.09747	0.0553842	0.0553842	2			500		501	502		0.00519252	1.91625
Radial artery186	501	0.25	0.0287391	0.0287391	1	1182.21	0.00025716						0.00350292
Arcuate arteryAR2_6	502	1.07633	0.0525361	0.0525361	2			502		503	504		0.00503062	1.91625
Radial artery187	503	0.25	0.0287391	0.0287391	1	1182.21	0.00025716						0.00350292
Arcuate arteryAR2_5	504	1.13746	0.0493654	0.0493654	2			504		505	506		0.00484619	1.91625
Radial artery188	505	0.25	0.0287391	0.0287391	1	1182.21	0.00025716						0.00350292
Arcuate arteryAR2_4	506	1.08968	0.0457572	0.0457572	2			506		507	508		0.00463044	1.91625
Radial artery189	507	0.25	0.0287391	0.0287391	1	1182.21	0.00025716						0.00350292
Arcuate arteryAR2_3	508	1.03833	0.0415086	0.0415086	2			508		509	510		0.00436747	1.91625
Radial artery190	509	0.25	0.0287391	0.0287391	1	1182.21	0.00025716						0.00350292
Arcuate arteryAR2_2	510	1.07152	0.0362043	0.0362043	2			510		511	512		0.00402349	1.91625
Radial artery191	511	0.25	0.0287391	0.0287391	1	1182.21	0.00025716						0.00350292
Arcuate arteryAR2_1	512	1.10963	0.0353491	0.0353491	2			512		513	616		0.00396619	1.91625
Radial artery192	513	0.25	0.0287391	0.0287391	1	1182.21	0.00025716						0.00350292
Arcuate arteryPR2_8	514	0.603512	0.0579797	0.0579797	2			514		515	516		0.00533719	1.91625
Radial artery193	515	0.25	0.0287391	0.0287391	1	1182.21	0.00025716						0.00350292
Arcuate arteryPR2_7	516	1.10023	0.0553805	0.0553805	2			516		517	518		0.00519232	1.91625
Radial artery194	517	0.25	0.0287391	0.0287391	1	1182.21	0.00025716						0.00350292
Arcuate arteryPR2_6	518	1.08148	0.0525321	0.0525321	2			518		519	520		0.00503039	1.91625
Radial artery195	519	0.25	0.0287391	0.0287391	1	1182.21	0.00025716						0.00350292
Arcuate arteryPR2_5	520	1.14525	0.049361	0.049361	2			520		521	522		0.00484593	1.91625
Radial artery196	521	0.25	0.0287391	0.0287391	1	1182.21	0.00025716						0.00350292
Arcuate arteryPR2_4	522	1.09883	0.0457526	0.0457526	2			522		523	524		0.00463016	1.91625
Radial artery197	523	0.25	0.0287391	0.0287391	1	1182.21	0.00025716						0.00350292
Arcuate arteryPR2_3	524	1.04761	0.0415038	0.0415038	2			524		525	526		0.00436717	1.91625
Radial artery198	525	0.25	0.0287391	0.0287391	1	1182.21	0.00025716						0.00350292
Arcuate arteryPR2_2	526	1.08003	0.0361997	0.0361997	2			526		527	528		0.00402318	1.91625
Radial artery199	527	0.25	0.0287391	0.0287391	1	1182.21	0.00025716						0.00350292
Arcuate arteryPR2_1	528	1.115	0.0353491	0.0353491	2			528		529	624		0.00396619	1.91625
Radial artery200	529	0.25	0.0287391	0.0287391	1	1182.21	0.00025716						0.00350292
Arcuate arteryPL2_8	530	0.603512	0.0579797	0.0579797	2			530		531	532		0.00533719	1.91625
Radial artery201	531	0.25	0.0287391	0.0287391	1	1182.21	0.00025716						0.00350292
Arcuate arteryPL2_7	532	1.10023	0.0553805	0.0553805	2			532		533	534		0.00519232	1.91625
Radial artery202	533	0.25	0.0287391	0.0287391	1	1182.21	0.00025716						0.00350292
Arcuate arteryPL2_6	534	1.08148	0.0525321	0.0525321	2			534		535	536		0.00503039	1.91625
Radial artery203	535	0.25	0.0287391	0.0287391	1	1182.21	0.00025716						0.00350292
Arcuate arteryPL2_5	536	1.14525	0.049361	0.049361	2			536		537	538		0.00484593	1.91625
Radial artery204	537	0.25	0.0287391	0.0287391	1	1182.21	0.00025716						0.00350292
Arcuate arteryPL2_4	538	1.09883	0.0457526	0.0457526	2			538		539	540		0.00463016	1.91625
Radial artery205	539	0.25	0.0287391	0.0287391	1	1182.21	0.00025716						0.00350292
Arcuate arteryPL2_3	540	1.04761	0.0415038	0.0415038	2			540		541	542		0.00436717	1.91625
Radial artery206	541	0.25	0.0287391	0.0287391	1	1182.21	0.00025716						0.00350292
Arcuate arteryPL2_2	542	1.08003	0.0361997	0.0361997	2			542		543	544		0.00402318	1.91625
Radial artery207	543	0.25	0.0287391	0.0287391	1	1182.21	0.00025716						0.00350292
Arcuate arteryPL2_1	544	1.115	0.0353491	0.0353491	3			544	624	545			0.00396619	1.91625
Radial artery208	545	0.25	0.0287391	0.0287391	1	1182.21	0.00025716						0.00350292
Arcuate arteryAL2_8	546	0.603073	0.057983	0.057983	2			546		547	548		0.00533737	1.91625
Radial artery209	547	0.25	0.0287391	0.0287391	1	1182.21	0.00025716						0.00350292
Arcuate arteryAL2_7	548	1.09747	0.0553842	0.0553842	2			548		549	550		0.00519252	1.91625
Radial artery210	549	0.25	0.0287391	0.0287391	1	1182.21	0.00025716						0.00350292
Arcuate arteryAL2_6	550	1.07633	0.0525361	0.0525361	2			550		551	552		0.00503062	1.91625
Radial artery211	551	0.25	0.0287391	0.0287391	1	1182.21	0.00025716						0.00350292
Arcuate arteryAL2_5	552	1.13746	0.0493654	0.0493654	2			552		553	554		0.00484619	1.91625
Radial artery212	553	0.25	0.0287391	0.0287391	1	1182.21	0.00025716						0.00350292
Arcuate arteryAL2_4	554	1.08968	0.0457572	0.0457572	2			554		555	556		0.00463044	1.91625
Radial artery213	555	0.25	0.0287391	0.0287391	1	1182.21	0.00025716						0.00350292
Arcuate arteryAL2_3	556	1.03833	0.0415086	0.0415086	2			556		557	558		0.00436747	1.91625
Radial artery214	557	0.25	0.0287391	0.0287391	1	1182.21	0.00025716						0.00350292
Arcuate arteryAL2_2	558	1.07152	0.0362043	0.0362043	2			558		559	560		0.00402349	1.91625
Radial artery215	559	0.25	0.0287391	0.0287391	1	1182.21	0.00025716						0.00350292
Arcuate arteryAL2_1	560	1.10963	0.0353491	0.0353491	3			560	616	561			0.00396619	1.91625
Radial artery216	561	0.25	0.0287391	0.0287391	1	1182.21	0.00025716						0.00350292
Arcuate arteryAR1_6	562	0.590156	0.0526216	0.0526216	2			562		563	564		0.00503553	1.91625
Radial artery217	563	0.25	0.0287391	0.0287391	1	1182.21	0.00025716						0.00350292
Arcuate arteryAR1_5	564	1.01984	0.0494503	0.0494503	2			564		565	566		0.00485119	1.91625
Radial artery218	565	0.25	0.0287391	0.0287391	1	1182.21	0.00025716						0.00350292
Arcuate arteryAR1_4	566	1.05626	0.0458384	0.0458384	2			566		567	568		0.00463537	1.91625
Radial artery219	567	0.25	0.0287391	0.0287391	1	1182.21	0.00025716						0.00350292
Arcuate arteryAR1_3	568	1.00239	0.0415842	0.0415842	2			568		569	570		0.00437224	1.91625
Radial artery220	569	0.25	0.0287391	0.0287391	1	1182.21	0.00025716						0.00350292
Arcuate arteryAR1_2	570	1.06414	0.0362715	0.0362715	2			570		571	572		0.00402797	1.91625
Radial artery221	571	0.25	0.0287391	0.0287391	1	1182.21	0.00025716						0.00350292
Arcuate arteryAR1_1	572	1.05949	0.0353491	0.0353491	2			572		573	617		0.00396619	1.91625
Radial artery222	573	0.25	0.0287391	0.0287391	1	1182.21	0.00025716						0.00350292
Arcuate arteryPR1_6	574	0.590728	0.0526193	0.0526193	2			574		575	576		0.0050354	1.91625
Radial artery223	575	0.25	0.0287391	0.0287391	1	1182.21	0.00025716						0.00350292
Arcuate arteryPR1_5	576	1.02323	0.0494477	0.0494477	2			576		577	578		0.00485103	1.91625
Radial artery224	577	0.25	0.0287391	0.0287391	1	1182.21	0.00025716						0.00350292
Arcuate arteryPR1_4	578	1.0628	0.0458354	0.0458354	2			578		579	580		0.00463519	1.91625
Radial artery225	579	0.25	0.0287391	0.0287391	1	1182.21	0.00025716						0.00350292
Arcuate arteryPR1_3	580	1.01073	0.0415811	0.0415811	2			580		581	582		0.00437204	1.91625
Radial artery226	581	0.25	0.0287391	0.0287391	1	1182.21	0.00025716						0.00350292
Arcuate arteryPR1_2	582	1.07344	0.0362682	0.0362682	2			582		583	584		0.00402775	1.91625
Radial artery227	583	0.25	0.0287391	0.0287391	1	1182.21	0.00025716						0.00350292
Arcuate arteryPR1_1	584	1.06584	0.0353491	0.0353491	2			584		585	625		0.00396619	1.91625
Radial artery228	585	0.25	0.0287391	0.0287391	1	1182.21	0.00025716						0.00350292
Arcuate arteryPL1_6	586	0.590728	0.0526193	0.0526193	2			586		587	588		0.0050354	1.91625
Radial artery229	587	0.25	0.0287391	0.0287391	1	1182.21	0.00025716						0.00350292
Arcuate arteryPL1_5	588	1.02323	0.0494477	0.0494477	2			588		589	590		0.00485103	1.91625
Radial artery230	589	0.25	0.0287391	0.0287391	1	1182.21	0.00025716						0.00350292
Arcuate arteryPL1_4	590	1.0628	0.0458354	0.0458354	2			590		591	592		0.00463519	1.91625
Radial artery231	591	0.25	0.0287391	0.0287391	1	1182.21	0.00025716						0.00350292
Arcuate arteryPL1_3	592	1.01073	0.0415811	0.0415811	2			592		593	594		0.00437204	1.91625
Radial artery232	593	0.25	0.0287391	0.0287391	1	1182.21	0.00025716						0.00350292
Arcuate arteryPL1_2	594	1.07344	0.0362682	0.0362682	2			594		595	596		0.00402775	1.91625
Radial artery233	595	0.25	0.0287391	0.0287391	1	1182.21	0.00025716						0.00350292
Arcuate arteryPL1_1	596	1.06584	0.0353491	0.0353491	3			596	625	597			0.00396619	1.91625
Radial artery234	597	0.25	0.0287391	0.0287391	1	1182.21	0.00025716						0.00350292
Arcuate arteryAL1_6	598	0.590156	0.0526216	0.0526216	2			598		599	600		0.00503553	1.91625
Radial artery235	599	0.25	0.0287391	0.0287391	1	1182.21	0.00025716						0.00350292
Arcuate arteryAL1_5	600	1.01984	0.0494503	0.0494503	2			600		601	602		0.00485119	1.91625
Radial artery236	601	0.25	0.0287391	0.0287391	1	1182.21	0.00025716						0.00350292
Arcuate arteryAL1_4	602	1.05626	0.0458384	0.0458384	2			602		603	604		0.00463537	1.91625
Radial artery237	603	0.25	0.0287391	0.0287391	1	1182.21	0.00025716						0.00350292
Arcuate arteryAL1_3	604	1.00239	0.0415842	0.0415842	2			604		605	606		0.00437224	1.91625
Radial artery238	605	0.25	0.0287391	0.0287391	1	1182.21	0.00025716						0.00350292
Arcuate arteryAL1_2	606	1.06414	0.0362715	0.0362715	2			606		607	608		0.00402797	1.91625
Radial artery239	607	0.25	0.0287391	0.0287391	1	1182.21	0.00025716						0.00350292
Arcuate arteryAL1_1	608	1.05949	0.0353491	0.0353491	3			608	617	609			0.00396619	1.91625
Radial artery240	609	0.25	0.0287391	0.0287391	1	1182.21	0.00025716						0.00350292
Bridge Arcuate (Anterior)8	610	0.997797	0.0273021	0.0273021	3			168	610	169			0.00339676
Bridge Arcuate (Anterior)7	611	1.13436	0.0273021	0.0273021	3			216	611	217			0.00339676
Bridge Arcuate (Anterior)6	612	1.07396	0.0273021	0.0273021	3			280	612	281			0.00339676
Bridge Arcuate (Anterior)5	613	1.20876	0.0273021	0.0273021	3			352	613	353			0.00339676
Bridge Arcuate (Anterior)4	614	1.27575	0.0273021	0.0273021	3			424	614	425			0.00339676
Bridge Arcuate (Anterior)3	615	1.24847	0.0273021	0.0273021	3			496	615	497			0.00339676
Bridge Arcuate (Anterior)2	616	1.09442	0.0273021	0.0273021	3			560	616	561			0.00339676
Bridge Arcuate (Anterior)1	617	1.03453	0.0273021	0.0273021	3			608	617	609			0.00339676
Bridge Arcuate (Posterior)8	618	0.997797	0.0273021	0.0273021	3			158	618	159			0.00339676
Bridge Arcuate (Posterior)7	619	1.13436	0.0273021	0.0273021	3			204	619	205			0.00339676
Bridge Arcuate (Posterior)6	620	1.07396	0.0273021	0.0273021	3			264	620	265			0.00339676
Bridge Arcuate (Posterior)5	621	1.20876	0.0273021	0.0273021	3			334	621	335			0.00339676
Bridge Arcuate (Posterior)4	622	1.27575	0.0273021	0.0273021	3			406	622	407			0.00339676
Bridge Arcuate (Posterior)3	623	1.24847	0.0273021	0.0273021	3			478	623	479			0.00339676
Bridge Arcuate (Posterior)2	624	1.09442	0.0273021	0.0273021	3			544	624	545			0.00339676
Bridge Arcuate (Posterior)1	625	1.03453	0.0273021	0.0273021	3			596	625	597			0.00339676

## Sheet: Normal 4W
Table S2.8: Geometry, distensibility, viscoelastic properties, and peripheral resistances and compliances of the arterial tree: Low simulation at 4 Weeks of Gestation
Artery_name	Vessel_num	Length	prox_r	dist_r	termination	RTi	CTi	inlet_1	inlet_2	outlet_1	outlet_2	outlet_3	D_ref	tau_T
Asending aorta 1 & 2	1	3.71014	1.16147	1.13778	2			1		2	3	-1	0.0316798	0.313961
Aortic arch A	2	1.85507	0.997436	0.953732	2			2		14	15		0.0285957	0.458458
Brachiocephalic	3	3.15362	1.01	0.9	2			3		4	5		0.0286649	0.13255
Subclavian A (right)	4	3.15362	0.542063	0.424219	2			4		6	7		0.019244	0.226835
Common carotid (right)	5	8.71884	0.628497	0.325888	2			5		12	13		0.018973	0.236412
Vertebral (right)	6	13.8203	0.23283	0.176194	3			6	20	56			0.0113247	1.10069
Subbclavian B, axillary, brachial (right)	7	39.142	0.35898	0.208298	2			7		8	9		0.013957	0.707439
Radial (right)	8	21.7971	0.163973	0.137381	1	6.87577	0.100789						0.00954869	2.31289
Ulner (right)	9	6.21449	0.164076	0.150775	2			9		10	11		0.0098049	2.09965
Interosseous (right)	10	7.32754	0.0931129	0.0798113	1	109.77	0.00631321						0.00684079	0.79656
Ulner B (right)	11	15.8609	0.141092	0.123456	1	6.87577	0.100789						0.0088328	3.31513
Internal carotid (right)	12	16.5101	0.332051	0.250495	2			12		79	80		0.0139494	0.757038
External carotid (right)	13	3.8029	0.281856	0.25367	2			13		83	84		0.0132654	0.362409
Aortic arch B	14	3.61739	1.03617	1.00715	2			14		18	19		0.0290928	0.376566
Common carotid (left)	15	12.8928	0.550976	0.275493	2			15		16	17		0.017409	0.341372
Internal carotid (right)	16	16.5101	0.309862	0.239709	2			16		81	82		0.0134805	0.824175
External carotid (left)	17	3.8029	0.265021	0.242468	2			17		85	86		0.0128432	0.425667
Thoracic aorta A	18	4.82319	0.979378	0.925517	2			18		26	27		0.027831	0.44566
Subclavian A (left)	19	3.15362	0.447158	0.34553	2			19		20	21		0.017154	0.264349
Vertebrl (left)	20	13.7275	0.027	0.0258651	3			6	20	56			0.0035488	1.0939
Subbclavian B, axillary, brachial (left)	21	39.142	0.359771	0.208754	2			21		22	23		0.013974	0.715528
Radial (left)	22	21.7971	0.155094	0.124075	1	6.87577	0.100789						0.00912199	2.84299
Ulner (left)	23	6.21449	0.190666	0.190666	2			23		24	25		0.010995	1.25051
Interosseous (left)	24	7.32754	0.0798577	0.0798577	1	109.77	0.00631321						0.00652209	1.01342
Ulner B (left)	25	15.8609	0.181602	0.163884	1	6.87577	0.100789						0.010363	1.57998
Intercostals	26	7.42029	0.710757	0.535886	1	1.16561	0.594537						0.0211891	0.209065
Thoracic aorta B	27	9.64638	0.916759	0.71674	2			27		28	29		0.0251631	0.613647
Abdominal aorta A	28	4.91594	0.669455	0.669455	2			28		34	35		0.0223811	0.907354
Celiac A	29	1.85507	0.441751	0.390781	2			29		30	31		0.0166309	0.859984
Celiac B	30	1.85507	0.294834	0.27782	2			30		32	33		0.0132866	1.81797
Hepatic	31	6.12174	0.308176	0.251108	1	3.03059	0.228668						0.0130999	0.884788
Gastric	32	6.58551	0.181579	0.170231	1	4.51814	0.153382						0.00991728	2.34532
Spenic	33	5.84348	0.238708	0.221662	1	1.93159	0.358772						0.011656	2.45197
Superior mesenteric	34	5.47246	0.446641	0.401409	1	0.777075	0.891806						0.0168187	0.987733
Abdominal aorta B	35	1.85507	0.625204	0.614335	2			35		36	37		0.0214623	0.827077
Renal (right)	36	2.96812	0.294053	0.294053	1	0.943591	0.734428						0.0135042	2.41783
Abdominal aorta C	37	1.85507	0.632521	0.632521	2			37		38	39		0.0218765	0.535063
Renal (left)	38	2.96812	0.29407	0.29407	1	0.943591	0.734428						0.0135043	2.41666
Abdominal Aorta D1	39	4.91594	0.599872	0.568844	4			39		99	100	101	0.0212272	0.370429
Inferior mesenteric	40	4.63768	0.266566	0.181493	1	5.73925	0.120747						0.011468	0.907061
Abdominal aorta E	41	1.85507	0.541433	0.521381	2			41		42	43		0.020188	0.403735
Common iliac (right)	42	5.47246	0.401224	0.355513	2			42		50	51		0.016466	0.558977
Common iliac (left)	43	5.47246	0.401224	0.355513	2			43		44	45		0.016466	0.558977
External iliac (left)	44	13.3565	0.33732	0.321509	2			44		46	47		0.0150186	0.685942
Internal iliac I (left)	45	2.31884	0.158409	0.158409	2			45		104	105		0.00873318	1.43983
Femoral (left)	46	41.0899	0.277276	0.202622	2			46		48	49		0.0124065	1.09793
Deep femoral (left)	47	11.687	0.205893	0.190444	1	6.21763	0.111457						0.0110903	1.19118
Posterior tibial (left)	48	29.7739	0.162345	0.146631	1	6.21763	0.111457						0.00953266	2.26707
Anterior tibial (left)	49	31.8145	0.138496	0.122519	1	7.27411	0.0952693						0.00860404	3.01192
External iliac (right)	50	13.3565	0.33732	0.321509	2			50		52	53		0.0150186	0.685942
Internal iliac I (right)	51	2.31884	0.158409	0.158409	2			51		102	103		0.00873318	1.43983
Femoral (right)	52	41.0899	0.277276	0.202622	2			52		54	55		0.0124065	1.09793
Deep femoral (right)	53	11.687	0.205893	0.190444	1	6.21763	0.111457						0.0110903	1.19118
Posterior tibial (right)	54	29.7739	0.162345	0.146631	1	6.21763	0.111457						0.00953266	2.26707
Anterior tibial (right)	55	31.8145	0.138496	0.122519	1	7.27411	0.0952693						0.00860404	3.01192
Basilar artery 2	56	1.85507	0.221812	0.199636	4			56		57	58	59	0.0114858	1.00596
Superior cerebellar (right)	57	0.927536	0.093919	0.0773444	1	33.4672	0.000215997						0.00669462	2.75341
Superior cerebellar (left)	58	0.927536	0.093919	0.0773444	1	33.4672	0.000215997						0.00669462	2.75341
Basilar artery 1	59	0.463768	0.172657	0.150384	2			59		60	61		0.00978948	1.41296
Posterior cerbral 1 (right)	60	0.185507	0.106406	0.106406	3			60	62	64			0.00762278	2.287
Posterior cerbral 1 (left)	61	0.185507	0.106406	0.106406	3			61	63	65			0.00762278	2.71938
Posterior communicating (right)	62	0.371014	0.06	0.06	3			60	62	64			0.00544798	4.80231
Posterior communicating (left)	63	0.371014	0.06	0.06	3			61	63	65			0.00544798	3.09206
Posteror cerebbral 2 (right)	64	5.47246	0.111461	0.100316	1	13.4169	0.000347995						0.00760408	3.52065
Posteror cerebbral 2 (left)	65	5.47246	0.111461	0.100316	1	13.4169	0.000347995						0.00760408	3.51985
ICA distal Pco-ant. Chor. Seg. (right)	66	0.185507	0.226621	0.220802	2			66		95	96		0.0119057	1.39672
ICA distal Pco-ant. Chor. Seg. (left)	67	0.185507	0.226621	0.220802	2			67		97	98		0.0119057	1.29124
Anterior cerebral 1 (right)	68	1.11304	0.117369	0.111787	2			68		76	77		0.00796211	3.19707
Anterior cerebral 1 (left)	69	1.11304	0.117369	0.111787	3			69	77	78			0.00796211	2.51698
Middle cerebral M1 (right)	70	0.742029	0.181098	0.169031	2			70		71	72		0.0102806	1.59876
MCA M2 sup. Fr. Cist. Sylvian bif. (rigt)	71	6.58551	0.120654	0.0603268	1	12.5335	0.000167998						0.00691928	5.78525
MCA M2 sup. Fr. Dist. Sylvian bif. (rigt)	72	6.49275	0.120553	0.0602765	1	12.5335	0.000167998						0.00691589	5.8044
Middle cerebral M1 (left)	73	0.742029	0.181098	0.169031	2			73		74	75		0.0102806	1.59426
MCA M2 sup. Fr. Cist. Sylvian bif. (rigt)	74	6.58551	0.120654	0.0603268	1	12.5335	0.000167998						0.00691928	5.7676
MCA M2 sup. Fr. Dist. Sylvian bif. (left)	75	6.49275	0.120553	0.0602765	1	12.5335	0.000167998						0.00691589	5.78668
Anterior cerebral A2 (right)	76	2.22609	0.100647	0.0950552	1	13.4169	0.000281996						0.00725197	4.52847
Anterior communicating	77	0.185507	0.065	0.065	3			69	77	78			0.005716	1.32211
Anterior cerebral A2 (left)	78	2.22609	0.100647	0.0950552	1	13.4169	0.000281996						0.00725197	4.52384
Intenal carotid sinus (right)	79	1.02029	0.248788	0.225646	2			79		62	66		0.012333	1.2783
Ophthalmic (right)	80	1.02029	0.0627098	0.0313544	1	33.4672	2.39996e-06						0.00467236	15.6514
Intenal carotid sinus (left)	81	1.02029	0.248788	0.225646	2			81		63	67		0.012333	1.14759
Ophthalmic (left)	82	1.02029	0.0627098	0.0313544	1	33.4672	2.39996e-06						0.00467236	15.6004
External carotid 2 (right)	83	5.65797	0.224957	0.196841	2			83		87	88		0.0114952	0.581021
Sup. Thy.asc.ph.lyng.fac.occ. (right)	84	8.90435	0.115978	0.0579902	1	37.6005	0.000353995						0.00675716	2.28515
External carotid 2 (left)	85	5.65797	0.224957	0.196841	2			85		89	90		0.0114952	0.580503
Sup. Thy.asc.ph.lyng.fac.occ. (left)	86	8.90435	0.115978	0.0579902	1	37.6005	0.000353995						0.00675716	2.28162
Superficial temporal (right)	87	5.65797	0.17867	0.167501	2			87		91	92		0.0102108	0.702486
Maxillary (right)	88	8.44058	0.125662	0.0571174	1	31.3338	0.000299996						0.00696051	2.364
Superficial temporal (left)	89	5.65797	0.17867	0.167501	2			89		93	94		0.0102108	0.701733
Maxillary (left)	90	8.44058	0.125662	0.0571174	1	31.3338	0.000299996						0.00696051	2.36036
Supeficial temporal frontal br. (right)	91	8.81159	0.124263	0.0790782	1	31.3338	0.000491993						0.00742023	1.73199
Supeficial temporal patietal br. (right)	92	8.90435	0.124282	0.0790869	1	31.3338	0.000455993						0.00742086	1.73084
Supeficial temporal frontal br. (left)	93	8.81159	0.124263	0.0790782	1	31.3338	0.000491993						0.00742023	1.72945
Supeficial temporal patietal br. (left)	94	8.90435	0.124282	0.0790869	1	31.3338	0.000455993						0.00742086	1.7283
Ant. Choroidal (right)	95	3.33913	0.0847166	0.0734205	1	25.067	0.000923987						0.00638132	4.5521
ICA distal cnt. Chor. -M1 seg. (right)	96	0.185507	0.222431	0.222431	2			96		68	70		0.0118635	1.21647
Ant. Choroidal (left)	97	3.33913	0.0847166	0.0734205	1	25.067	0.000923987						0.00638132	4.53786
ICA distal cnt. Chor. -M1 seg. (left)	98	0.185507	0.222431	0.222431	2			98		69	73		0.0118635	1.10749
Abdominal Aorta D2	99	4.91594	0.576083	0.576083	2			99		40	41		0.0210699	0.370429
Ovarian 1 (right)	100	2	0.0689611	0.062065	2			100		108	110		0.00530435
Ovarian 1 (left)	101	2	0.0689611	0.062065	2			101		109	111		0.00530435
Internal iliac II (right)	102	2.3188	0.07688	0.07688	1	178.01	0.0024887						0.0063217	1.43983
Uterine 1 (right)	103	1	0.155318	0.155318	2			103		106	112		0.00860557	1.43983
Internal iliac II (left)	104	2.3188	0.07688	0.07688	1	178.01	0.0024887						0.0063217	1.43983
Uterine 1 (left)	105	1	0.155318	0.155318	2			105		107	113		0.00860557	1.43983
Cervix (right)	106	1	0.053103	0.053103	1	236.079	0.00293545						0.0050631	1.43983
Cervix (left)	107	1	0.053103	0.053103	1	236.079	0.00293545						0.0050631	1.43983
Ovarian 2 (right)	108	0.5	0.0670141	0.0670141	2			108		124	126		0.00541923
Ovarian 2 (left)	109	0.5	0.0670141	0.0670141	2			109		125	127		0.00541923
Ovarian 3 (right)	110	0.25	0.03	0.03	1	236.079	0.00293545						0.00297215
Ovarian 3 (left)	111	0.25	0.03	0.03	1	236.079	0.00293545						0.00297215
Uterine2 (right)	112	3.30062	0.152913	0.152913	4			112		114	130	140	0.00770307	1.43983
Uterine2 (left)	113	3.30062	0.152913	0.152913	4			113		115	150	160	0.00770307	1.43983
Uterine3 (right)	114	2.44755	0.147926	0.147926	4			114		116	170	182	0.00763065	1.43983
Uterine3 (left)	115	2.44755	0.147926	0.147926	4			115		117	194	206	0.00763065	1.43983
Uterine4 (right)	116	2.50655	0.140644	0.140644	4			116		118	218	234	0.00744741	1.43983
Uterine4 (left)	117	2.50655	0.140644	0.140644	4			117		119	250	266	0.00744741	1.43983
Uterine5 (right)	118	2.5031	0.128971	0.128971	4			118		120	282	300	0.00714884	1.43983
Uterine5 (left)	119	2.5031	0.128971	0.128971	4			119		121	318	336	0.00714884	1.43983
Uterine6 (right)	120	2.52905	0.11267	0.11267	4			120		122	354	372	0.00670709	1.43983
Uterine6 (left)	121	2.52905	0.11267	0.11267	4			121		123	390	408	0.00670709	1.43983
Uterine7 (right)	122	2.50439	0.112105	0.112105	5			122	124	426	444		0.00717164	1.43983
Uterine7 (left)	123	2.50439	0.112105	0.112105	5			123	125	462	480		0.00717164	1.43983
Uterine8 (right)	124	1.23997	0.11154	0.11154	5			122	124	426	444		0.00754942	1.43983
Uterine8 (left)	125	1.23997	0.11154	0.11154	5			123	125	462	480		0.00754942	1.43983
Uterine9 (right)	126	1.23997	0.0980639	0.0980639	4			126		128	498	514	0.00631942	1.43983
Uterine9 (left)	127	1.23997	0.0980639	0.0980639	4			127		129	530	546	0.00631942	1.43983
Uterine10 (right)	128	2.44235	0.0729944	0.0729944	2			128		562	574		0.00524275	1.43983
Uterine10 (left)	129	2.44235	0.0729944	0.0729944	2			129		586	598		0.00524275	1.43983
Arcuate arteryAR8_5	130	0.640658	0.0542363	0.0542363	2			130		131	132		0.0042349	1.52985
Radial artery1	131	0.25	0.0310592	0.0310592	1	1172.19	0.000259356						0.00340359
Arcuate arteryAR8_4	132	1.18902	0.0502845	0.0502845	2			132		133	134		0.00404756	1.52985
Radial artery2	133	0.25	0.0310592	0.0310592	1	1172.19	0.000259356						0.00340359
Arcuate arteryAR8_3	134	1.19953	0.0456267	0.0456267	2			134		135	136		0.00381995	1.52985
Radial artery3	135	0.25	0.0310592	0.0310592	1	1172.19	0.000259356						0.00340359
Arcuate arteryAR8_2	136	1.17677	0.0398057	0.0398057	2			136		137	138		0.00352233	1.52985
Radial artery4	137	0.25	0.0310592	0.0310592	1	1172.19	0.000259356						0.00340359
Arcuate arteryAR8_1	138	1.20346	0.0382028	0.0382028	2			138		139	610		0.00342746	1.52985
Radial artery5	139	0.25	0.0310592	0.0310592	1	1172.19	0.000259356						0.00340359
Arcuate arteryPR8_5	140	0.641364	0.0542352	0.0542352	2			140		141	142		0.00423477	1.52985
Radial artery6	141	0.25	0.0310592	0.0310592	1	1172.19	0.000259356						0.00340359
Arcuate arteryPR8_4	142	1.19369	0.0502834	0.0502834	2			142		143	144		0.00404733	1.52985
Radial artery7	143	0.25	0.0310592	0.0310592	1	1172.19	0.000259356						0.00340359
Arcuate arteryPR8_3	144	1.2082	0.0456234	0.0456234	2			144		145	146		0.0038196	1.52985
Radial artery8	145	0.25	0.0310592	0.0310592	1	1172.19	0.000259356						0.00340359
Arcuate arteryPR8_2	146	1.1873	0.0398035	0.0398035	2			146		147	148		0.00352181	1.52985
Radial artery9	147	0.25	0.0310592	0.0310592	1	1172.19	0.000259356						0.00340359
Arcuate arteryPR8_1	148	1.2118	0.0382028	0.0382028	2			148		149	618		0.00342715	1.52985
Radial artery10	149	0.25	0.0310592	0.0310592	1	1172.19	0.000259356						0.00340359
Arcuate arteryPL8_5	150	0.641364	0.0542352	0.0542352	2			150		151	152		0.00423477	1.52985
Radial artery11	151	0.25	0.0310592	0.0310592	1	1172.19	0.000259356						0.00340359
Arcuate arteryPL8_4	152	1.19369	0.0502834	0.0502834	2			152		153	154		0.00404733	1.52985
Radial artery12	153	0.25	0.0310592	0.0310592	1	1172.19	0.000259356						0.00340359
Arcuate arteryPL8_3	154	1.2082	0.0456234	0.0456234	2			154		155	156		0.0038196	1.52985
Radial artery13	155	0.25	0.0310592	0.0310592	1	1172.19	0.000259356						0.00340359
Arcuate arteryPL8_2	156	1.1873	0.0398035	0.0398035	2			156		157	158		0.00352181	1.52985
Radial artery14	157	0.25	0.0310592	0.0310592	1	1172.19	0.000259356						0.00340359
Arcuate arteryPL8_1	158	1.2118	0.0382028	0.0382028	3			158	618	159			0.00342715	1.52985
Radial artery15	159	0.25	0.0310592	0.0310592	1	1172.19	0.000259356						0.00340359
Arcuate arteryAL8_5	160	0.640658	0.0542363	0.0542363	2			160		161	162		0.0042349	1.52985
Radial artery16	161	0.25	0.0310592	0.0310592	1	1172.19	0.000259356						0.00340359
Arcuate arteryAL8_4	162	1.18902	0.0502845	0.0502845	2			162		163	164		0.00404756	1.52985
Radial artery17	163	0.25	0.0310592	0.0310592	1	1172.19	0.000259356						0.00340359
Arcuate arteryAL8_3	164	1.19953	0.0456267	0.0456267	2			164		165	166		0.00381995	1.52985
Radial artery18	165	0.25	0.0310592	0.0310592	1	1172.19	0.000259356						0.00340359
Arcuate arteryAL8_2	166	1.17677	0.0398057	0.0398057	2			166		167	168		0.00352233	1.52985
Radial artery19	167	0.25	0.0310592	0.0310592	1	1172.19	0.000259356						0.00340359
Arcuate arteryAL8_1	168	1.20346	0.0382028	0.0382028	3			168	610	169			0.00342746	1.52985
Radial artery20	169	0.25	0.0310592	0.0310592	1	1172.19	0.000259356						0.00340359
Arcuate arteryAR7_6	170	0.798954	0.0574055	0.0574055	2			170		171	172		0.00435368	1.52985
Radial artery21	171	0.25	0.0310592	0.0310592	1	1172.19	0.000259356						0.00340359
Arcuate arteryAR7_5	172	1.38047	0.0539431	0.0539431	2			172		173	174		0.00419445	1.52985
Radial artery22	173	0.25	0.0310592	0.0310592	1	1172.19	0.000259356						0.00340359
Arcuate arteryAR7_4	174	1.42921	0.0499988	0.0499988	2			174		175	176		0.00400921	1.52985
Radial artery23	175	0.25	0.0310592	0.0310592	1	1172.19	0.000259356						0.00340359
Arcuate arteryAR7_3	176	1.35542	0.045355	0.045355	2			176		177	178		0.0037834	1.52985
Radial artery24	177	0.25	0.0310592	0.0310592	1	1172.19	0.000259356						0.00340359
Arcuate arteryAR7_2	178	1.43758	0.0395578	0.0395578	2			178		179	180		0.00348787	1.52985
Radial artery25	179	0.25	0.0310592	0.0310592	1	1172.19	0.000259356						0.00340359
Arcuate arteryAR7_1	180	1.42989	0.0382028	0.0382028	2			180		181	611		0.00340607	1.52985
Radial artery26	181	0.25	0.0310592	0.0310592	1	1172.19	0.000259356						0.00340359
Arcuate arteryPR7_6	182	0.799736	0.0620356	0.0620356	2			182		183	184		0.00404997	1.52985
Radial artery27	183	0.25	0.0310592	0.0310592	1	1172.19	0.000259356						0.00340359
Arcuate arteryPR7_5	184	1.38511	0.0591218	0.0591218	2			184		185	186		0.00384332	1.52985
Radial artery28	185	0.25	0.0310592	0.0310592	1	1172.19	0.000259356						0.00340359
Arcuate arteryPR7_4	186	1.43816	0.0559094	0.0559094	2			186		187	188		0.00359095	1.52985
Radial artery29	187	0.25	0.0310592	0.0310592	1	1172.19	0.000259356						0.00340359
Arcuate arteryPR7_3	188	1.36685	0.0523062	0.0523062	2			188		189	190		0.00326344	1.52985
Radial artery30	189	0.25	0.0356649	0.0356649	1	765.144	0.000543048						0.00316502
Arcuate arteryPR7_2	190	1.45034	0.0456246	0.0456246	2			190		191	192		0.0030091	1.52985
Radial artery31	191	0.25	0.0356649	0.0356649	1	765.144	0.000543048						0.00316502
Arcuate arteryPR7_1	192	1.4386	0.0382028	0.0382028	2			192		193	619		0.00340589	1.52985
Radial artery32	193	0.25	0.0356649	0.0356649	1	765.144	0.000543048						0.00316502
Arcuate arteryPL7_6	194	0.799736	0.0620356	0.0620356	2			194		195	196		0.00404997	1.52985
Radial artery33	195	0.25	0.0310592	0.0310592	1	1172.19	0.000259356						0.00340359
Arcuate arteryPL7_5	196	1.38511	0.0591218	0.0591218	2			196		197	198		0.00384332	1.52985
Radial artery34	197	0.25	0.0310592	0.0310592	1	1172.19	0.000259356						0.00340359
Arcuate arteryPL7_4	198	1.43816	0.0559094	0.0559094	2			198		199	200		0.00359095	1.52985
Radial artery35	199	0.25	0.0310592	0.0310592	1	1172.19	0.000259356						0.00340359
Arcuate arteryPL7_3	200	1.36685	0.0523062	0.0523062	2			200		201	202		0.00326344	1.52985
Radial artery36	201	0.25	0.0356649	0.0356649	1	765.144	0.000543048						0.00316502
Arcuate arteryPL7_2	202	1.45034	0.0456246	0.0456246	2			202		203	204		0.0030091	1.52985
Radial artery37	203	0.25	0.0356649	0.0356649	1	765.144	0.000543048						0.00316502
Arcuate arteryPL7_1	204	1.4386	0.0382028	0.0382028	3			204	619	205			0.00340589	1.52985
Radial artery38	205	0.25	0.0356649	0.0356649	1	765.144	0.000543048						0.00316502
Arcuate arteryAL7_6	206	0.798954	0.0574055	0.0574055	2			206		207	208		0.00435368	1.52985
Radial artery39	207	0.25	0.0310592	0.0310592	1	1172.19	0.000259356						0.00340359
Arcuate arteryAL7_5	208	1.38047	0.0539431	0.0539431	2			208		209	210		0.00419445	1.52985
Radial artery40	209	0.25	0.0310592	0.0310592	1	1172.19	0.000259356						0.00340359
Arcuate arteryAL7_4	210	1.42921	0.0499988	0.0499988	2			210		211	212		0.00400921	1.52985
Radial artery41	211	0.25	0.0310592	0.0310592	1	1172.19	0.000259356						0.00340359
Arcuate arteryAL7_3	212	1.35542	0.045355	0.045355	2			212		213	214		0.0037834	1.52985
Radial artery42	213	0.25	0.0310592	0.0310592	1	1172.19	0.000259356						0.00340359
Arcuate arteryAL7_2	214	1.43758	0.0395578	0.0395578	2			214		215	216		0.00348787	1.52985
Radial artery43	215	0.25	0.0310592	0.0310592	1	1172.19	0.000259356						0.00340359
Arcuate arteryAL7_1	216	1.42989	0.0382028	0.0382028	3			216	611	217			0.00340607	1.52985
Radial artery44	217	0.25	0.0310592	0.0310592	1	1172.19	0.000259356						0.00340359
Arcuate arteryAR6_8	218	0.736269	0.0629742	0.0629742	2			218		219	220		0.00457327	1.52985
Radial artery45	219	0.25	0.0310592	0.0310592	1	1172.19	0.000259356						0.00340359
Arcuate arteryAR6_7	220	1.33975	0.0601553	0.0601553	2			220		221	222		0.0044498	1.52985
Radial artery46	221	0.25	0.0310592	0.0310592	1	1172.19	0.000259356						0.00340359
Arcuate arteryAR6_6	222	1.31365	0.0570659	0.0570659	2			222		223	224		0.00431187	1.52985
Radial artery47	223	0.25	0.0310592	0.0310592	1	1172.19	0.000259356						0.00340359
Arcuate arteryAR6_5	224	1.38774	0.0536251	0.0536251	2			224		225	226		0.00415528	1.52985
Radial artery48	225	0.25	0.0310592	0.0310592	1	1172.19	0.000259356						0.00340359
Arcuate arteryAR6_4	226	1.32872	0.0497089	0.0497089	2			226		227	228		0.00397227	1.52985
Radial artery49	227	0.25	0.0310592	0.0310592	1	1172.19	0.000259356						0.00340359
Arcuate arteryAR6_3	228	1.26526	0.0450995	0.0450995	2			228		229	230		0.00374878	1.52985
Radial artery50	229	0.25	0.0310592	0.0310592	1	1172.19	0.000259356						0.00340359
Arcuate arteryAR6_2	230	1.30471	0.0393434	0.0393434	2			230		231	232		0.00345553	1.52985
Radial artery51	231	0.25	0.0310592	0.0310592	1	1172.19	0.000259356						0.00340359
Arcuate arteryAR6_1	232	1.35023	0.0382028	0.0382028	2			232		233	612		0.00338529	1.52985
Radial artery52	233	0.25	0.0310592	0.0310592	1	1172.19	0.000259356						0.00340359
Arcuate arteryPR6_8	234	0.73681	0.0704292	0.0704292	2			234		235	236		0.00408378	1.52985
Radial artery53	235	0.25	0.0310592	0.0310592	1	1172.19	0.000259356						0.00340359
Arcuate arteryPR6_7	236	1.34316	0.0682122	0.0682122	2			236		237	238		0.00390677	1.52985
Radial artery54	237	0.25	0.0310592	0.0310592	1	1172.19	0.000259356						0.00340359
Arcuate arteryPR6_6	238	1.32002	0.0658531	0.0658531	2			238		239	240		0.00370149	1.52985
Radial artery55	239	0.25	0.0356649	0.0356649	1	765.144	0.000543048						0.00316502
Arcuate arteryPR6_5	240	1.39737	0.0618974	0.0618974	2			240		241	242		0.00356604	1.52985
Radial artery56	241	0.25	0.0356649	0.0356649	1	765.144	0.000543048						0.00316502
Arcuate arteryPR6_4	242	1.34003	0.0573901	0.0573901	2			242		243	244		0.00340888	1.52985
Radial artery57	243	0.25	0.0356649	0.0356649	1	765.144	0.000543048						0.00316502
Arcuate arteryPR6_3	244	1.27672	0.0520749	0.0520749	2			244		245	246		0.00321722	1.52985
Radial artery58	245	0.25	0.0356649	0.0356649	1	765.144	0.000543048						0.00316502
Arcuate arteryPR6_2	246	1.31525	0.0454276	0.0454276	2			246		247	248		0.00296649	1.52985
Radial artery59	247	0.25	0.0356649	0.0356649	1	765.144	0.000543048						0.00316502
Arcuate arteryPR6_1	248	1.35688	0.0382028	0.0382028	2			248		249	620		0.00338512	1.52985
Radial artery60	249	0.25	0.0356649	0.0356649	1	765.144	0.000543048						0.00316502
Arcuate arteryPL6_8	250	0.73681	0.0704292	0.0704292	2			250		251	252		0.00408378	1.52985
Radial artery61	251	0.25	0.0310592	0.0310592	1	1172.19	0.000259356						0.00340359
Arcuate arteryPL6_7	252	1.34316	0.0682122	0.0682122	2			252		253	254		0.00390677	1.52985
Radial artery62	253	0.25	0.0310592	0.0310592	1	1172.19	0.000259356						0.00340359
Arcuate arteryPL6_6	254	1.32002	0.0658531	0.0658531	2			254		255	256		0.00370149	1.52985
Radial artery63	255	0.25	0.0356649	0.0356649	1	765.144	0.000543048						0.00316502
Arcuate arteryPL6_5	256	1.39737	0.0618974	0.0618974	2			256		257	258		0.00356604	1.52985
Radial artery64	257	0.25	0.0356649	0.0356649	1	765.144	0.000543048						0.00316502
Arcuate arteryPL6_4	258	1.34003	0.0573901	0.0573901	2			258		259	260		0.00340888	1.52985
Radial artery65	259	0.25	0.0356649	0.0356649	1	765.144	0.000543048						0.00316502
Arcuate arteryPL6_3	260	1.27672	0.0520749	0.0520749	2			260		261	262		0.00321722	1.52985
Radial artery66	261	0.25	0.0356649	0.0356649	1	765.144	0.000543048						0.00316502
Arcuate arteryPL6_2	262	1.31525	0.0454276	0.0454276	2			262		263	264		0.00296649	1.52985
Radial artery67	263	0.25	0.0356649	0.0356649	1	765.144	0.000543048						0.00316502
Arcuate arteryPL6_1	264	1.35688	0.0382028	0.0382028	3			264	620	265			0.00338512	1.52985
Radial artery68	265	0.25	0.0356649	0.0356649	1	765.144	0.000543048						0.00316502
Arcuate arteryAL6_8	266	0.736269	0.0629742	0.0629742	2			266		267	268		0.00457327	1.52985
Radial artery69	267	0.25	0.0310592	0.0310592	1	1172.19	0.000259356						0.00340359
Arcuate arteryAL6_7	268	1.33975	0.0601553	0.0601553	2			268		269	270		0.0044498	1.52985
Radial artery70	269	0.25	0.0310592	0.0310592	1	1172.19	0.000259356						0.00340359
Arcuate arteryAL6_6	270	1.31365	0.0570659	0.0570659	2			270		271	272		0.00431187	1.52985
Radial artery71	271	0.25	0.0310592	0.0310592	1	1172.19	0.000259356						0.00340359
Arcuate arteryAL6_5	272	1.38774	0.0536251	0.0536251	2			272		273	274		0.00415528	1.52985
Radial artery72	273	0.25	0.0310592	0.0310592	1	1172.19	0.000259356						0.00340359
Arcuate arteryAL6_4	274	1.32872	0.0497089	0.0497089	2			274		275	276		0.00397227	1.52985
Radial artery73	275	0.25	0.0310592	0.0310592	1	1172.19	0.000259356						0.00340359
Arcuate arteryAL6_3	276	1.26526	0.0450995	0.0450995	2			276		277	278		0.00374878	1.52985
Radial artery74	277	0.25	0.0310592	0.0310592	1	1172.19	0.000259356						0.00340359
Arcuate arteryAL6_2	278	1.30471	0.0393434	0.0393434	2			278		279	280		0.00345553	1.52985
Radial artery75	279	0.25	0.0310592	0.0310592	1	1172.19	0.000259356						0.00340359
Arcuate arteryAL6_1	280	1.35023	0.0382028	0.0382028	3			280	612	281			0.00338529	1.52985
Radial artery76	281	0.25	0.0310592	0.0310592	1	1172.19	0.000259356						0.00340359
Arcuate arteryAR5_9	282	0.695658	0.0652896	0.0652896	2			282		283	284		0.00464553	1.52985
Radial artery77	283	0.25	0.0310592	0.0310592	1	1172.19	0.000259356						0.00340359
Arcuate arteryAR5_8	284	1.38337	0.0627014	0.0627014	2			284		285	286		0.00453396	1.52985
Radial artery78	285	0.25	0.0310592	0.0310592	1	1172.19	0.000259356						0.00340359
Arcuate arteryAR5_7	286	1.36188	0.0598971	0.0598971	2			286		287	288		0.00441116	1.52985
Radial artery79	287	0.25	0.0310592	0.0310592	1	1172.19	0.000259356						0.00340359
Arcuate arteryAR5_6	288	1.3288	0.0568235	0.0568235	2			288		289	290		0.00427448	1.52985
Radial artery80	289	0.25	0.0310592	0.0310592	1	1172.19	0.000259356						0.00340359
Arcuate arteryAR5_5	290	1.41244	0.0534003	0.0534003	2			290		291	292		0.00411915	1.52985
Radial artery81	291	0.25	0.0310592	0.0310592	1	1172.19	0.000259356						0.00340359
Arcuate arteryAR5_4	292	1.35366	0.0495032	0.0495032	2			292		293	294		0.0039372	1.52985
Radial artery82	293	0.25	0.0310592	0.0310592	1	1172.19	0.000259356						0.00340359
Arcuate arteryAR5_3	294	1.29415	0.0449124	0.0449124	2			294		295	296		0.00371539	1.52985
Radial artery83	295	0.25	0.0310592	0.0310592	1	1172.19	0.000259356						0.00340359
Arcuate arteryAR5_2	296	1.35198	0.0391782	0.0391782	2			296		297	298		0.00342447	1.52985
Radial artery84	297	0.25	0.0310592	0.0310592	1	1172.19	0.000259356						0.00340359
Arcuate arteryAR5_1	298	1.30843	0.0382028	0.0382028	2			298		299	613		0.00336519	1.52985
Radial artery85	299	0.25	0.0310592	0.0310592	1	1172.19	0.000259356						0.00340359
Arcuate arteryPR5_9	300	0.696085	0.0733192	0.0733192	2			300		301	302		0.00411673	1.52985
Radial artery86	301	0.25	0.0310592	0.0310592	1	1172.19	0.000259356						0.00340359
Arcuate arteryPR5_8	302	1.3864	0.071291	0.071291	2			302		303	304		0.00395504	1.52985
Radial artery87	303	0.25	0.0310592	0.0310592	1	1172.19	0.000259356						0.00340359
Arcuate arteryPR5_7	304	1.36773	0.0691511	0.0691511	2			304		305	306		0.00377078	1.52985
Radial artery88	305	0.25	0.0356649	0.0356649	1	765.144	0.000543048						0.00316502
Arcuate arteryPR5_6	306	1.33704	0.0656125	0.0656125	2			306		307	308		0.00365334	1.52985
Radial artery89	307	0.25	0.0356649	0.0356649	1	765.144	0.000543048						0.00316502
Arcuate arteryPR5_5	308	1.4235	0.0616689	0.0616689	2			308		309	310		0.00352025	1.52985
Radial artery90	309	0.25	0.0356649	0.0356649	1	765.144	0.000543048						0.00316502
Arcuate arteryPR5_4	310	1.3657	0.057176	0.057176	2			310		311	312		0.00336481	1.52985
Radial artery91	311	0.25	0.0356649	0.0356649	1	765.144	0.000543048						0.00316502
Arcuate arteryPR5_3	312	1.30575	0.0518786	0.0518786	2			312		313	314		0.00317532	1.52985
Radial artery92	313	0.25	0.0356649	0.0356649	1	765.144	0.000543048						0.00316502
Arcuate arteryPR5_2	314	1.3623	0.0452548	0.0452548	2			314		315	316		0.00292763	1.52985
Radial artery93	315	0.25	0.0356649	0.0356649	1	765.144	0.000543048						0.00316502
Arcuate arteryPR5_1	316	1.31446	0.0382028	0.0382028	2			316		317	621		0.0033651	1.52985
Radial artery94	317	0.25	0.0356649	0.0356649	1	765.144	0.000543048						0.00316502
Arcuate arteryPL5_9	318	0.696085	0.0733192	0.0733192	2			318		319	320		0.00411673	1.52985
Radial artery95	319	0.25	0.0310592	0.0310592	1	1172.19	0.000259356						0.00340359
Arcuate arteryPL5_8	320	1.3864	0.071291	0.071291	2			320		321	322		0.00395504	1.52985
Radial artery96	321	0.25	0.0310592	0.0310592	1	1172.19	0.000259356						0.00340359
Arcuate arteryPL5_7	322	1.36773	0.0691511	0.0691511	2			322		323	324		0.00377078	1.52985
Radial artery97	323	0.25	0.0356649	0.0356649	1	765.144	0.000543048						0.00316502
Arcuate arteryPL5_6	324	1.33704	0.0656125	0.0656125	2			324		325	326		0.00365334	1.52985
Radial artery98	325	0.25	0.0356649	0.0356649	1	765.144	0.000543048						0.00316502
Arcuate arteryPL5_5	326	1.4235	0.0616689	0.0616689	2			326		327	328		0.00352025	1.52985
Radial artery99	327	0.25	0.0356649	0.0356649	1	765.144	0.000543048						0.00316502
Arcuate arteryPL5_4	328	1.3657	0.057176	0.057176	2			328		329	330		0.00336481	1.52985
Radial artery100	329	0.25	0.0356649	0.0356649	1	765.144	0.000543048						0.00316502
Arcuate arteryPL5_3	330	1.30575	0.0518786	0.0518786	2			330		331	332		0.00317532	1.52985
Radial artery101	331	0.25	0.0356649	0.0356649	1	765.144	0.000543048						0.00316502
Arcuate arteryPL5_2	332	1.3623	0.0452548	0.0452548	2			332		333	334		0.00292763	1.52985
Radial artery102	333	0.25	0.0356649	0.0356649	1	765.144	0.000543048						0.00316502
Arcuate arteryPL5_1	334	1.31446	0.0382028	0.0382028	3			334	621	335			0.0033651	1.52985
Radial artery103	335	0.25	0.0356649	0.0356649	1	765.144	0.000543048						0.00316502
Arcuate arteryAL5_9	336	0.695658	0.0652896	0.0652896	2			336		337	338		0.00464553	1.52985
Radial artery104	337	0.25	0.0310592	0.0310592	1	1172.19	0.000259356						0.00340359
Arcuate arteryAL5_8	338	1.38337	0.0627014	0.0627014	2			338		339	340		0.00453396	1.52985
Radial artery105	339	0.25	0.0310592	0.0310592	1	1172.19	0.000259356						0.00340359
Arcuate arteryAL5_7	340	1.36188	0.0598971	0.0598971	2			340		341	342		0.00441116	1.52985
Radial artery106	341	0.25	0.0310592	0.0310592	1	1172.19	0.000259356						0.00340359
Arcuate arteryAL5_6	342	1.3288	0.0568235	0.0568235	2			342		343	344		0.00427448	1.52985
Radial artery107	343	0.25	0.0310592	0.0310592	1	1172.19	0.000259356						0.00340359
Arcuate arteryAL5_5	344	1.41244	0.0534003	0.0534003	2			344		345	346		0.00411915	1.52985
Radial artery108	345	0.25	0.0310592	0.0310592	1	1172.19	0.000259356						0.00340359
Arcuate arteryAL5_4	346	1.35366	0.0495032	0.0495032	2			346		347	348		0.0039372	1.52985
Radial artery109	347	0.25	0.0310592	0.0310592	1	1172.19	0.000259356						0.00340359
Arcuate arteryAL5_3	348	1.29415	0.0449124	0.0449124	2			348		349	350		0.00371539	1.52985
Radial artery110	349	0.25	0.0310592	0.0310592	1	1172.19	0.000259356						0.00340359
Arcuate arteryAL5_2	350	1.35198	0.0391782	0.0391782	2			350		351	352		0.00342447	1.52985
Radial artery111	351	0.25	0.0310592	0.0310592	1	1172.19	0.000259356						0.00340359
Arcuate arteryAL5_1	352	1.30843	0.0382028	0.0382028	3			352	613	353			0.00336519	1.52985
Radial artery112	353	0.25	0.0310592	0.0310592	1	1172.19	0.000259356						0.00340359
Arcuate arteryAR4_9	354	0.739107	0.0651127	0.0651127	2			354		355	356		0.00460822	1.52985
Radial artery113	355	0.25	0.0310592	0.0310592	1	1172.19	0.000259356						0.00340359
Arcuate arteryAR4_8	356	1.46978	0.0625263	0.0625263	2			356		357	358		0.00449722	1.52985
Radial artery114	357	0.25	0.0310592	0.0310592	1	1172.19	0.000259356						0.00340359
Arcuate arteryAR4_7	358	1.44694	0.0597243	0.0597243	2			358		359	360		0.00437545	1.52985
Radial artery115	359	0.25	0.0310592	0.0310592	1	1172.19	0.000259356						0.00340359
Arcuate arteryAR4_6	360	1.41179	0.0566542	0.0566542	2			360		361	362		0.00423942	1.52985
Radial artery116	361	0.25	0.0310592	0.0310592	1	1172.19	0.000259356						0.00340359
Arcuate arteryAR4_5	362	1.50065	0.0532358	0.0532358	2			362		363	364		0.00408499	1.52985
Radial artery117	363	0.25	0.0310592	0.0310592	1	1172.19	0.000259356						0.00340359
Arcuate arteryAR4_4	364	1.4382	0.0493457	0.0493457	2			364		365	366		0.00390455	1.52985
Radial artery118	365	0.25	0.0310592	0.0310592	1	1172.19	0.000259356						0.00340359
Arcuate arteryAR4_3	366	1.37498	0.0447647	0.0447647	2			366		367	368		0.00368438	1.52985
Radial artery119	367	0.25	0.0310592	0.0310592	1	1172.19	0.000259356						0.00340359
Arcuate arteryAR4_2	368	1.43642	0.0390452	0.0390452	2			368		369	370		0.00339567	1.52985
Radial artery120	369	0.25	0.0310592	0.0310592	1	1172.19	0.000259356						0.00340359
Arcuate arteryAR4_1	370	1.39015	0.0382028	0.0382028	2			370		371	614		0.00334595	1.52985
Radial artery121	371	0.25	0.0310592	0.0310592	1	1172.19	0.000259356						0.00340359
Arcuate arteryPR4_9	372	0.73956	0.0731246	0.0731246	2			372		373	374		0.00407208	1.52985
Radial artery122	373	0.25	0.0310592	0.0310592	1	1172.19	0.000259356						0.00340359
Arcuate arteryPR4_8	374	1.47299	0.0710977	0.0710977	2			374		375	376		0.00391027	1.52985
Radial artery123	375	0.25	0.0310592	0.0310592	1	1172.19	0.000259356						0.00340359
Arcuate arteryPR4_7	376	1.45315	0.0689599	0.0689599	2			376		377	378		0.00372607	1.52985
Radial artery124	377	0.25	0.0356649	0.0356649	1	765.144	0.000543048						0.00316502
Arcuate arteryPR4_6	378	1.42055	0.0654255	0.0654255	2			378		379	380		0.00361003	1.52985
Radial artery125	379	0.25	0.0356649	0.0356649	1	765.144	0.000543048						0.00316502
Arcuate arteryPR4_5	380	1.51241	0.0614877	0.0614877	2			380		381	382		0.0034779	1.52985
Radial artery126	381	0.25	0.0356649	0.0356649	1	765.144	0.000543048						0.00316502
Arcuate arteryPR4_4	382	1.451	0.0570028	0.0570028	2			382		383	384		0.00332421	1.52985
Radial artery127	383	0.25	0.0356649	0.0356649	1	765.144	0.000543048						0.00316502
Arcuate arteryPR4_3	384	1.38731	0.0517164	0.0517164	2			384		385	386		0.00313694	1.52985
Radial artery128	385	0.25	0.0356649	0.0356649	1	765.144	0.000543048						0.00316502
Arcuate arteryPR4_2	386	1.44738	0.0451087	0.0451087	2			386		387	388		0.00289192	1.52985
Radial artery129	387	0.25	0.0356649	0.0356649	1	765.144	0.000543048						0.00316502
Arcuate arteryPR4_1	388	1.39656	0.0382028	0.0382028	2			388		389	622		0.00334569	1.52985
Radial artery130	389	0.25	0.0356649	0.0356649	1	765.144	0.000543048						0.00316502
Arcuate arteryPL4_9	390	0.73956	0.0731246	0.0731246	2			390		391	392		0.00407208	1.52985
Radial artery131	391	0.25	0.0310592	0.0310592	1	1172.19	0.000259356						0.00340359
Arcuate arteryPL4_8	392	1.47299	0.0710977	0.0710977	2			392		393	394		0.00391027	1.52985
Radial artery132	393	0.25	0.0310592	0.0310592	1	1172.19	0.000259356						0.00340359
Arcuate arteryPL4_7	394	1.45315	0.0689599	0.0689599	2			394		395	396		0.00372607	1.52985
Radial artery133	395	0.25	0.0356649	0.0356649	1	765.144	0.000543048						0.00316502
Arcuate arteryPL4_6	396	1.42055	0.0654255	0.0654255	2			396		397	398		0.00361003	1.52985
Radial artery134	397	0.25	0.0356649	0.0356649	1	765.144	0.000543048						0.00316502
Arcuate arteryPL4_5	398	1.51241	0.0614877	0.0614877	2			398		399	400		0.0034779	1.52985
Radial artery135	399	0.25	0.0356649	0.0356649	1	765.144	0.000543048						0.00316502
Arcuate arteryPL4_4	400	1.451	0.0570028	0.0570028	2			400		401	402		0.00332421	1.52985
Radial artery136	401	0.25	0.0356649	0.0356649	1	765.144	0.000543048						0.00316502
Arcuate arteryPL4_3	402	1.38731	0.0517164	0.0517164	2			402		403	404		0.00313694	1.52985
Radial artery137	403	0.25	0.0356649	0.0356649	1	765.144	0.000543048						0.00316502
Arcuate arteryPL4_2	404	1.44738	0.0451087	0.0451087	2			404		405	406		0.00289192	1.52985
Radial artery138	405	0.25	0.0356649	0.0356649	1	765.144	0.000543048						0.00316502
Arcuate arteryPL4_1	406	1.39656	0.0382028	0.0382028	3			406	622	407			0.00334569	1.52985
Radial artery139	407	0.25	0.0356649	0.0356649	1	765.144	0.000543048						0.00316502
Arcuate arteryAL4_9	408	0.739107	0.0651127	0.0651127	2			408		409	410		0.00460822	1.52985
Radial artery140	409	0.25	0.0310592	0.0310592	1	1172.19	0.000259356						0.00340359
Arcuate arteryAL4_8	410	1.46978	0.0625263	0.0625263	2			410		411	412		0.00449722	1.52985
Radial artery141	411	0.25	0.0310592	0.0310592	1	1172.19	0.000259356						0.00340359
Arcuate arteryAL4_7	412	1.44694	0.0597243	0.0597243	2			412		413	414		0.00437545	1.52985
Radial artery142	413	0.25	0.0310592	0.0310592	1	1172.19	0.000259356						0.00340359
Arcuate arteryAL4_6	414	1.41179	0.0566542	0.0566542	2			414		415	416		0.00423942	1.52985
Radial artery143	415	0.25	0.0310592	0.0310592	1	1172.19	0.000259356						0.00340359
Arcuate arteryAL4_5	416	1.50065	0.0532358	0.0532358	2			416		417	418		0.00408499	1.52985
Radial artery144	417	0.25	0.0310592	0.0310592	1	1172.19	0.000259356						0.00340359
Arcuate arteryAL4_4	418	1.4382	0.0493457	0.0493457	2			418		419	420		0.00390455	1.52985
Radial artery145	419	0.25	0.0310592	0.0310592	1	1172.19	0.000259356						0.00340359
Arcuate arteryAL4_3	420	1.37498	0.0447647	0.0447647	2			420		421	422		0.00368438	1.52985
Radial artery146	421	0.25	0.0310592	0.0310592	1	1172.19	0.000259356						0.00340359
Arcuate arteryAL4_2	422	1.43642	0.0390452	0.0390452	2			422		423	424		0.00339567	1.52985
Radial artery147	423	0.25	0.0310592	0.0310592	1	1172.19	0.000259356						0.00340359
Arcuate arteryAL4_1	424	1.39015	0.0382028	0.0382028	3			424	614	425			0.00334595	1.52985
Radial artery148	425	0.25	0.0310592	0.0310592	1	1172.19	0.000259356						0.00340359
Arcuate arteryAR3_9	426	0.727752	0.0650551	0.0650551	2			426		427	428		0.0045808	1.52985
Radial artery149	427	0.25	0.0310592	0.0310592	1	1172.19	0.000259356						0.00340359
Arcuate arteryAR3_8	428	1.44719	0.0624719	0.0624719	2			428		429	430		0.00447036	1.52985
Radial artery150	429	0.25	0.0310592	0.0310592	1	1172.19	0.000259356						0.00340359
Arcuate arteryAR3_7	430	1.42471	0.0596735	0.0596735	2			430		431	432		0.00434938	1.52985
Radial artery151	431	0.25	0.0310592	0.0310592	1	1172.19	0.000259356						0.00340359
Arcuate arteryAR3_6	432	1.3901	0.056607	0.056607	2			432		433	434		0.00421469	1.52985
Radial artery152	433	0.25	0.0310592	0.0310592	1	1172.19	0.000259356						0.00340359
Arcuate arteryAR3_5	434	1.4776	0.0531926	0.0531926	2			434		435	436		0.00406097	1.52985
Radial artery153	435	0.25	0.0310592	0.0310592	1	1172.19	0.000259356						0.00340359
Arcuate arteryAR3_4	436	1.41611	0.0493066	0.0493066	2			436		437	438		0.00388166	1.52985
Radial artery154	437	0.25	0.0310592	0.0310592	1	1172.19	0.000259356						0.00340359
Arcuate arteryAR3_3	438	1.35386	0.0447301	0.0447301	2			438		439	440		0.00366301	1.52985
Radial artery155	439	0.25	0.0310592	0.0310592	1	1172.19	0.000259356						0.00340359
Arcuate arteryAR3_2	440	1.41435	0.0390159	0.0390159	2			440		441	442		0.00337607	1.52985
Radial artery156	441	0.25	0.0310592	0.0310592	1	1172.19	0.000259356						0.00340359
Arcuate arteryAR3_1	442	1.36879	0.0382028	0.0382028	2			442		443	615		0.00332771	1.52985
Radial artery157	443	0.25	0.0310592	0.0310592	1	1172.19	0.000259356						0.00340359
Arcuate arteryPR3_9	444	0.728198	0.0709217	0.0709217	2			444		445	446		0.00418928	1.52985
Radial artery158	445	0.25	0.0310592	0.0310592	1	1172.19	0.000259356						0.00340359
Arcuate arteryPR3_8	446	1.45036	0.068768	0.068768	2			446		447	448		0.00404102	1.52985
Radial artery159	447	0.25	0.0310592	0.0310592	1	1172.19	0.000259356						0.00340359
Arcuate arteryPR3_7	448	1.43082	0.0664832	0.0664832	2			448		449	450		0.00387332	1.52985
Radial artery160	449	0.25	0.0310592	0.0310592	1	1172.19	0.000259356						0.00340359
Arcuate arteryPR3_6	450	1.39872	0.0640452	0.0640452	2			450		451	452		0.00367928	1.52985
Radial artery161	451	0.25	0.0310592	0.0310592	1	1172.19	0.000259356						0.00340359
Arcuate arteryPR3_5	452	1.48917	0.0614234	0.0614234	2			452		453	454		0.00344788	1.52985
Radial artery162	453	0.25	0.0356649	0.0356649	1	765.144	0.000543048						0.00316502
Arcuate arteryPR3_4	454	1.42871	0.0569441	0.0569441	2			454		455	456		0.00329604	1.52985
Radial artery163	455	0.25	0.0356649	0.0356649	1	765.144	0.000543048						0.00316502
Arcuate arteryPR3_3	456	1.36599	0.0516641	0.0516641	2			456		457	458		0.00311012	1.52985
Radial artery164	457	0.25	0.0356649	0.0356649	1	765.144	0.000543048						0.00316502
Arcuate arteryPR3_2	458	1.42514	0.045064	0.045064	2			458		459	460		0.00286755	1.52985
Radial artery165	459	0.25	0.0356649	0.0356649	1	765.144	0.000543048						0.00316502
Arcuate arteryPR3_1	460	1.3751	0.0382028	0.0382028	2			460		461	623		0.00332747	1.52985
Radial artery166	461	0.25	0.0356649	0.0356649	1	765.144	0.000543048						0.00316502
Arcuate arteryPL3_9	462	0.728198	0.0709217	0.0709217	2			462		463	464		0.00418928	1.52985
Radial artery167	463	0.25	0.0310592	0.0310592	1	1172.19	0.000259356						0.00340359
Arcuate arteryPL3_8	464	1.45036	0.068768	0.068768	2			464		465	466		0.00404102	1.52985
Radial artery168	465	0.25	0.0310592	0.0310592	1	1172.19	0.000259356						0.00340359
Arcuate arteryPL3_7	466	1.43082	0.0664832	0.0664832	2			466		467	468		0.00387332	1.52985
Radial artery169	467	0.25	0.0310592	0.0310592	1	1172.19	0.000259356						0.00340359
Arcuate arteryPL3_6	468	1.39872	0.0640452	0.0640452	2			468		469	470		0.00367928	1.52985
Radial artery170	469	0.25	0.0310592	0.0310592	1	1172.19	0.000259356						0.00340359
Arcuate arteryPL3_5	470	1.48917	0.0614234	0.0614234	2			470		471	472		0.00344788	1.52985
Radial artery171	471	0.25	0.0356649	0.0356649	1	765.144	0.000543048						0.00316502
Arcuate arteryPL3_4	472	1.42871	0.0569441	0.0569441	2			472		473	474		0.00329604	1.52985
Radial artery172	473	0.25	0.0356649	0.0356649	1	765.144	0.000543048						0.00316502
Arcuate arteryPL3_3	474	1.36599	0.0516641	0.0516641	2			474		475	476		0.00311012	1.52985
Radial artery173	475	0.25	0.0356649	0.0356649	1	765.144	0.000543048						0.00316502
Arcuate arteryPL3_2	476	1.42514	0.045064	0.045064	2			476		477	478		0.00286755	1.52985
Radial artery174	477	0.25	0.0356649	0.0356649	1	765.144	0.000543048						0.00316502
Arcuate arteryPL3_1	478	1.3751	0.0382028	0.0382028	3			478	623	479			0.00332747	1.52985
Radial artery175	479	0.25	0.0356649	0.0356649	1	765.144	0.000543048						0.00316502
Arcuate arteryAL3_9	480	0.727752	0.0650551	0.0650551	2			480		481	482		0.0045808	1.52985
Radial artery176	481	0.25	0.0310592	0.0310592	1	1172.19	0.000259356						0.00340359
Arcuate arteryAL3_8	482	1.44719	0.0624719	0.0624719	2			482		483	484		0.00447036	1.52985
Radial artery177	483	0.25	0.0310592	0.0310592	1	1172.19	0.000259356						0.00340359
Arcuate arteryAL3_7	484	1.42471	0.0596735	0.0596735	2			484		485	486		0.00434938	1.52985
Radial artery178	485	0.25	0.0310592	0.0310592	1	1172.19	0.000259356						0.00340359
Arcuate arteryAL3_6	486	1.3901	0.056607	0.056607	2			486		487	488		0.00421469	1.52985
Radial artery179	487	0.25	0.0310592	0.0310592	1	1172.19	0.000259356						0.00340359
Arcuate arteryAL3_5	488	1.4776	0.0531926	0.0531926	2			488		489	490		0.00406097	1.52985
Radial artery180	489	0.25	0.0310592	0.0310592	1	1172.19	0.000259356						0.00340359
Arcuate arteryAL3_4	490	1.41611	0.0493066	0.0493066	2			490		491	492		0.00388166	1.52985
Radial artery181	491	0.25	0.0310592	0.0310592	1	1172.19	0.000259356						0.00340359
Arcuate arteryAL3_3	492	1.35386	0.0447301	0.0447301	2			492		493	494		0.00366301	1.52985
Radial artery182	493	0.25	0.0310592	0.0310592	1	1172.19	0.000259356						0.00340359
Arcuate arteryAL3_2	494	1.41435	0.0390159	0.0390159	2			494		495	496		0.00337607	1.52985
Radial artery183	495	0.25	0.0310592	0.0310592	1	1172.19	0.000259356						0.00340359
Arcuate arteryAL3_1	496	1.36879	0.0382028	0.0382028	3			496	615	497			0.00332771	1.52985
Radial artery184	497	0.25	0.0310592	0.0310592	1	1172.19	0.000259356						0.00340359
Arcuate arteryAR2_8	498	0.769496	0.0625403	0.0625403	2			498		499	500		0.00445079	1.52985
Radial artery185	499	0.25	0.0310592	0.0310592	1	1172.19	0.000259356						0.00340359
Arcuate arteryAR2_7	500	1.40021	0.0597417	0.0597417	2			500		501	502		0.00433011	1.52985
Radial artery186	501	0.25	0.0310592	0.0310592	1	1172.19	0.000259356						0.00340359
Arcuate arteryAR2_6	502	1.37294	0.0566735	0.0566735	2			502		503	504		0.00419546	1.52985
Radial artery187	503	0.25	0.0310592	0.0310592	1	1172.19	0.000259356						0.00340359
Arcuate arteryAR2_5	504	1.45037	0.0532571	0.0532571	2			504		505	506		0.00404299	1.52985
Radial artery188	505	0.25	0.0310592	0.0310592	1	1172.19	0.000259356						0.00340359
Arcuate arteryAR2_4	506	1.38869	0.0493683	0.0493683	2			506		507	508		0.00386455	1.52985
Radial artery189	507	0.25	0.0310592	0.0310592	1	1172.19	0.000259356						0.00340359
Arcuate arteryAR2_3	508	1.32236	0.0447881	0.0447881	2			508		509	510		0.00364699	1.52985
Radial artery190	509	0.25	0.0310592	0.0310592	1	1172.19	0.000259356						0.00340359
Arcuate arteryAR2_2	510	1.3636	0.0390681	0.0390681	2			510		511	512		0.00336175	1.52985
Radial artery191	511	0.25	0.0310592	0.0310592	1	1172.19	0.000259356						0.00340359
Arcuate arteryAR2_1	512	1.41116	0.0382028	0.0382028	2			512		513	616		0.00331131	1.52985
Radial artery192	513	0.25	0.0310592	0.0310592	1	1172.19	0.000259356						0.00340359
Arcuate arteryPR2_8	514	0.770062	0.0651703	0.0651703	2			514		515	516		0.00427489	1.52985
Radial artery193	515	0.25	0.0310592	0.0310592	1	1172.19	0.000259356						0.00340359
Arcuate arteryPR2_7	516	1.40377	0.0626067	0.0626067	2			516		517	518		0.00413399	1.52985
Radial artery194	517	0.25	0.0310592	0.0310592	1	1172.19	0.000259356						0.00340359
Arcuate arteryPR2_6	518	1.37959	0.0598314	0.0598314	2			518		519	520		0.00397408	1.52985
Radial artery195	519	0.25	0.0310592	0.0310592	1	1172.19	0.000259356						0.00340359
Arcuate arteryPR2_5	520	1.46043	0.056793	0.056793	2			520		521	522		0.00378726	1.52985
Radial artery196	521	0.25	0.0310592	0.0310592	1	1172.19	0.000259356						0.00340359
Arcuate arteryPR2_4	522	1.40051	0.0534162	0.0534162	2			522		523	524		0.00356045	1.52985
Radial artery197	523	0.25	0.0310592	0.0310592	1	1172.19	0.000259356						0.00340359
Arcuate arteryPR2_3	524	1.33434	0.0495799	0.0495799	2			524		525	526		0.00326872	1.52985
Radial artery198	525	0.25	0.0310592	0.0310592	1	1172.19	0.000259356						0.00340359
Arcuate arteryPR2_2	526	1.3746	0.045075	0.045075	2			526		527	528		0.00285158	1.52985
Radial artery199	527	0.25	0.0356649	0.0356649	1	765.144	0.000543048						0.00316502
Arcuate arteryPR2_1	528	1.41812	0.0382028	0.0382028	2			528		529	624		0.00331113	1.52985
Radial artery200	529	0.25	0.0356649	0.0356649	1	765.144	0.000543048						0.00316502
Arcuate arteryPL2_8	530	0.770062	0.0651703	0.0651703	2			530		531	532		0.00427489	1.52985
Radial artery201	531	0.25	0.0310592	0.0310592	1	1172.19	0.000259356						0.00340359
Arcuate arteryPL2_7	532	1.40377	0.0626067	0.0626067	2			532		533	534		0.00413399	1.52985
Radial artery202	533	0.25	0.0310592	0.0310592	1	1172.19	0.000259356						0.00340359
Arcuate arteryPL2_6	534	1.37959	0.0598314	0.0598314	2			534		535	536		0.00397408	1.52985
Radial artery203	535	0.25	0.0310592	0.0310592	1	1172.19	0.000259356						0.00340359
Arcuate arteryPL2_5	536	1.46043	0.056793	0.056793	2			536		537	538		0.00378726	1.52985
Radial artery204	537	0.25	0.0310592	0.0310592	1	1172.19	0.000259356						0.00340359
Arcuate arteryPL2_4	538	1.40051	0.0534162	0.0534162	2			538		539	540		0.00356045	1.52985
Radial artery205	539	0.25	0.0310592	0.0310592	1	1172.19	0.000259356						0.00340359
Arcuate arteryPL2_3	540	1.33434	0.0495799	0.0495799	2			540		541	542		0.00326872	1.52985
Radial artery206	541	0.25	0.0310592	0.0310592	1	1172.19	0.000259356						0.00340359
Arcuate arteryPL2_2	542	1.3746	0.045075	0.045075	2			542		543	544		0.00285158	1.52985
Radial artery207	543	0.25	0.0356649	0.0356649	1	765.144	0.000543048						0.00316502
Arcuate arteryPL2_1	544	1.41812	0.0382028	0.0382028	3			544	624	545			0.00331113	1.52985
Radial artery208	545	0.25	0.0356649	0.0356649	1	765.144	0.000543048						0.00316502
Arcuate arteryAL2_8	546	0.769496	0.0625403	0.0625403	2			546		547	548		0.00445079	1.52985
Radial artery209	547	0.25	0.0310592	0.0310592	1	1172.19	0.000259356						0.00340359
Arcuate arteryAL2_7	548	1.40021	0.0597417	0.0597417	2			548		549	550		0.00433011	1.52985
Radial artery210	549	0.25	0.0310592	0.0310592	1	1172.19	0.000259356						0.00340359
Arcuate arteryAL2_6	550	1.37294	0.0566735	0.0566735	2			550		551	552		0.00419546	1.52985
Radial artery211	551	0.25	0.0310592	0.0310592	1	1172.19	0.000259356						0.00340359
Arcuate arteryAL2_5	552	1.45037	0.0532571	0.0532571	2			552		553	554		0.00404299	1.52985
Radial artery212	553	0.25	0.0310592	0.0310592	1	1172.19	0.000259356						0.00340359
Arcuate arteryAL2_4	554	1.38869	0.0493683	0.0493683	2			554		555	556		0.00386455	1.52985
Radial artery213	555	0.25	0.0310592	0.0310592	1	1172.19	0.000259356						0.00340359
Arcuate arteryAL2_3	556	1.32236	0.0447881	0.0447881	2			556		557	558		0.00364699	1.52985
Radial artery214	557	0.25	0.0310592	0.0310592	1	1172.19	0.000259356						0.00340359
Arcuate arteryAL2_2	558	1.3636	0.0390681	0.0390681	2			558		559	560		0.00336175	1.52985
Radial artery215	559	0.25	0.0310592	0.0310592	1	1172.19	0.000259356						0.00340359
Arcuate arteryAL2_1	560	1.41116	0.0382028	0.0382028	3			560	616	561			0.00331131	1.52985
Radial artery216	561	0.25	0.0310592	0.0310592	1	1172.19	0.000259356						0.00340359
Arcuate arteryAR1_6	562	0.75616	0.056774	0.056774	2			562		563	564		0.00418192	1.52985
Radial artery217	563	0.25	0.0310592	0.0310592	1	1172.19	0.000259356						0.00340359
Arcuate arteryAR1_5	564	1.30653	0.0533564	0.0533564	2			564		565	566		0.00402889	1.52985
Radial artery218	565	0.25	0.0310592	0.0310592	1	1172.19	0.000259356						0.00340359
Arcuate arteryAR1_4	566	1.35265	0.0494627	0.0494627	2			566		567	568		0.00385108	1.52985
Radial artery219	567	0.25	0.0310592	0.0310592	1	1172.19	0.000259356						0.00340359
Arcuate arteryAR1_3	568	1.28282	0.0448755	0.0448755	2			568		569	570		0.00363429	1.52985
Radial artery220	569	0.25	0.0310592	0.0310592	1	1172.19	0.000259356						0.00340359
Arcuate arteryAR1_2	570	1.36058	0.0391453	0.0391453	2			570		571	572		0.00335065	1.52985
Radial artery221	571	0.25	0.0310592	0.0310592	1	1172.19	0.000259356						0.00340359
Arcuate arteryAR1_1	572	1.3533	0.0382028	0.0382028	2			572		573	617		0.0032982	1.52985
Radial artery222	573	0.25	0.0310592	0.0310592	1	1172.19	0.000259356						0.00340359
Arcuate arteryPR1_6	574	0.7569	0.0567717	0.0567717	2			574		575	576		0.00418173	1.52985
Radial artery223	575	0.25	0.0310592	0.0310592	1	1172.19	0.000259356						0.00340359
Arcuate arteryPR1_5	576	1.31092	0.0533538	0.0533538	2			576		577	578		0.00402864	1.52985
Radial artery224	577	0.25	0.0310592	0.0310592	1	1172.19	0.000259356						0.00340359
Arcuate arteryPR1_4	578	1.36113	0.0494597	0.0494597	2			578		579	580		0.00385049	1.52985
Radial artery225	579	0.25	0.0310592	0.0310592	1	1172.19	0.000259356						0.00340359
Arcuate arteryPR1_3	580	1.29364	0.0448722	0.0448722	2			580		581	582		0.00363363	1.52985
Radial artery226	581	0.25	0.0310592	0.0310592	1	1172.19	0.000259356						0.00340359
Arcuate arteryPR1_2	582	1.37266	0.039142	0.039142	2			582		583	584		0.00335007	1.52985
Radial artery227	583	0.25	0.0310592	0.0310592	1	1172.19	0.000259356						0.00340359
Arcuate arteryPR1_1	584	1.36154	0.0382028	0.0382028	2			584		585	625		0.00329776	1.52985
Radial artery228	585	0.25	0.0310592	0.0310592	1	1172.19	0.000259356						0.00340359
Arcuate arteryPL1_6	586	0.7569	0.0567717	0.0567717	2			586		587	588		0.00418173	1.52985
Radial artery229	587	0.25	0.0310592	0.0310592	1	1172.19	0.000259356						0.00340359
Arcuate arteryPL1_5	588	1.31092	0.0533538	0.0533538	2			588		589	590		0.00402864	1.52985
Radial artery230	589	0.25	0.0310592	0.0310592	1	1172.19	0.000259356						0.00340359
Arcuate arteryPL1_4	590	1.36113	0.0494597	0.0494597	2			590		591	592		0.00385049	1.52985
Radial artery231	591	0.25	0.0310592	0.0310592	1	1172.19	0.000259356						0.00340359
Arcuate arteryPL1_3	592	1.29364	0.0448722	0.0448722	2			592		593	594		0.00363363	1.52985
Radial artery232	593	0.25	0.0310592	0.0310592	1	1172.19	0.000259356						0.00340359
Arcuate arteryPL1_2	594	1.37266	0.039142	0.039142	2			594		595	596		0.00335007	1.52985
Radial artery233	595	0.25	0.0310592	0.0310592	1	1172.19	0.000259356						0.00340359
Arcuate arteryPL1_1	596	1.36154	0.0382028	0.0382028	3			596	625	597			0.00329776	1.52985
Radial artery234	597	0.25	0.0310592	0.0310592	1	1172.19	0.000259356						0.00340359
Arcuate arteryAL1_6	598	0.75616	0.056774	0.056774	2			598		599	600		0.00418192	1.52985
Radial artery235	599	0.25	0.0310592	0.0310592	1	1172.19	0.000259356						0.00340359
Arcuate arteryAL1_5	600	1.30653	0.0533564	0.0533564	2			600		601	602		0.00402889	1.52985
Radial artery236	601	0.25	0.0310592	0.0310592	1	1172.19	0.000259356						0.00340359
Arcuate arteryAL1_4	602	1.35265	0.0494627	0.0494627	2			602		603	604		0.00385108	1.52985
Radial artery237	603	0.25	0.0310592	0.0310592	1	1172.19	0.000259356						0.00340359
Arcuate arteryAL1_3	604	1.28282	0.0448755	0.0448755	2			604		605	606		0.00363429	1.52985
Radial artery238	605	0.25	0.0310592	0.0310592	1	1172.19	0.000259356						0.00340359
Arcuate arteryAL1_2	606	1.36058	0.0391453	0.0391453	2			606		607	608		0.00335065	1.52985
Radial artery239	607	0.25	0.0310592	0.0310592	1	1172.19	0.000259356						0.00340359
Arcuate arteryAL1_1	608	1.3533	0.0382028	0.0382028	3			608	617	609			0.0032982	1.52985
Radial artery240	609	0.25	0.0310592	0.0310592	1	1172.19	0.000259356						0.00340359
Bridge Arcuate (Anterior)8	610	1.21795	0.0295063	0.0295063	3			168	610	169			0.00293677
Bridge Arcuate (Anterior)7	611	1.39563	0.0295063	0.0295063	3			216	611	217			0.0029182
Bridge Arcuate (Anterior)6	612	1.3314	0.0295063	0.0295063	3			280	612	281			0.00289992
Bridge Arcuate (Anterior)5	613	1.50912	0.0295063	0.0295063	3			352	613	353			0.00288264
Bridge Arcuate (Anterior)4	614	1.60338	0.0295063	0.0295063	3			424	614	425			0.00286612
Bridge Arcuate (Anterior)3	615	1.57875	0.0295063	0.0295063	3			496	615	497			0.00285059
Bridge Arcuate (Anterior)2	616	1.39148	0.0295063	0.0295063	3			560	616	561			0.00283657
Bridge Arcuate (Anterior)1	617	1.32087	0.0295063	0.0295063	3			608	617	609			0.00282567
Bridge Arcuate (Posterior)8	618	1.21795	0.0295063	0.0295063	3			158	618	159			0.00293677
Bridge Arcuate (Posterior)7	619	1.39563	0.0338817	0.0338817	3			204	619	205			0.00253145
Bridge Arcuate (Posterior)6	620	1.3314	0.0338817	0.0338817	3			264	620	265			0.00250687
Bridge Arcuate (Posterior)5	621	1.50912	0.0338817	0.0338817	3			334	621	335			0.00248373
Bridge Arcuate (Posterior)4	622	1.60338	0.0338817	0.0338817	3			406	622	407			0.00246171
Bridge Arcuate (Posterior)3	623	1.57875	0.0338817	0.0338817	3			478	623	479			0.00244111
Bridge Arcuate (Posterior)2	624	1.39148	0.0338817	0.0338817	3			544	624	545			0.00242258
Bridge Arcuate (Posterior)1	625	1.32087	0.0295063	0.0295063	3			596	625	597			0.00282567

## Sheet: Normal 8W
Table S2.9: Geometry, distensibility, viscoelastic properties, and peripheral resistances and compliances of the arterial tree: Low simulation at 8 Weeks of Gestation
Artery_name	Vessel_num	Length	prox_r	dist_r	termination	RTi	CTi	inlet_1	inlet_2	outlet_1	outlet_2	outlet_3	D_ref	tau_T
Asending aorta 1 & 2	1	3.71014	1.17523	1.15126	2			1		2	3	-1	0.0315508	0.321932
Aortic arch A	2	1.85507	1.01205	0.967705	2			2		14	15		0.0284495	0.470096
Brachiocephalic	3	3.15362	1.01	0.9	2			3		4	5		0.0286649	0.135915
Subclavian A (right)	4	3.15362	0.535207	0.418854	2			4		6	7		0.019244	0.228847
Common carotid (right)	5	8.71884	0.627862	0.325559	2			5		12	13		0.018973	0.238509
Vertebral (right)	6	13.8203	0.234566	0.177508	3			6	20	56			0.0112965	1.08932
Subbclavian B, axillary, brachial (right)	7	39.142	0.35251	0.204543	2			7		8	9		0.013957	0.707439
Radial (right)	8	21.7971	0.161026	0.134911	1	7.07188	0.133345						0.00954869	2.31289
Ulner (right)	9	6.21449	0.161041	0.147985	2			9		10	11		0.0098049	2.09965
Interosseous (right)	10	7.32754	0.0914674	0.0784009	1	112.901	0.00835247						0.00684079	0.79656
Ulner B (right)	11	15.8609	0.138465	0.121157	1	7.07188	0.133345						0.0088328	3.31513
Internal carotid (right)	12	16.5101	0.334474	0.252323	2			12		79	80		0.013915	0.744584
External carotid (right)	13	3.8029	0.284024	0.25562	2			13		83	84		0.013231	0.356447
Aortic arch B	14	3.61739	1.05835	1.02871	2			14		18	19		0.0288666	0.379906
Common carotid (left)	15	12.8928	0.550282	0.275146	2			15		16	17		0.017409	0.3444
Internal carotid (right)	16	16.5101	0.311979	0.241347	2			16		81	82		0.0134494	0.810616
External carotid (left)	17	3.8029	0.267083	0.244354	2			17		85	86		0.0128095	0.418664
Thoracic aorta A	18	4.82319	1.00203	0.946919	2			18		26	27		0.0275953	0.449613
Subclavian A (left)	19	3.15362	0.437915	0.338388	2			19		20	21		0.017154	0.266694
Vertebrl (left)	20	13.7275	0.027	0.0258651	3			6	20	56			0.0035488	1.0826
Subbclavian B, axillary, brachial (left)	21	39.142	0.353346	0.205025	2			21		22	23		0.013974	0.715528
Radial (left)	22	21.7971	0.152237	0.12179	1	7.07188	0.133345						0.00912199	2.84299
Ulner (left)	23	6.21449	0.187306	0.187306	2			23		24	25		0.010995	1.25051
Interosseous (left)	24	7.32754	0.0784583	0.0784583	1	112.901	0.00835247						0.00652209	1.01342
Ulner B (left)	25	15.8609	0.178393	0.160988	1	7.07188	0.133345						0.010363	1.57998
Intercostals	26	7.42029	0.733865	0.553309	1	1.04545	0.902007						0.0209192	0.206906
Thoracic aorta B	27	9.64638	0.943582	0.737711	2			27		28	29		0.0248844	0.60731
Abdominal aorta A	28	4.91594	0.688511	0.688511	2			28		34	35		0.0221418	0.897983
Celiac A	29	1.85507	0.456188	0.403552	2			29		30	31		0.0164179	0.851102
Celiac B	30	1.85507	0.30449	0.286918	2			30		32	33		0.0131161	1.79919
Hepatic	31	6.12174	0.318197	0.259274	1	2.71816	0.346926						0.0129331	0.87565
Gastric	32	6.58551	0.187546	0.175825	1	4.05235	0.232704						0.00978954	2.32109
Spenic	33	5.84348	0.246514	0.228911	1	1.73245	0.544314						0.0115067	2.42665
Superior mesenteric	34	5.47246	0.461133	0.414433	1	0.696965	1.35301						0.0166051	0.977532
Abdominal aorta B	35	1.85507	0.64204	0.630878	2			35		36	37		0.0212485	0.818535
Renal (right)	36	2.96812	0.303605	0.303605	1	0.846314	1.11424						0.0133325	2.39286
Abdominal aorta C	37	1.85507	0.647943	0.647943	2			37		38	39		0.021684	0.529537
Renal (left)	38	2.96812	0.303624	0.303624	1	0.846314	1.11424						0.0133325	2.3917
Abdominal Aorta D1	39	4.91594	0.610387	0.578814	4			39		99	100	101	0.0211011	0.366603
Inferior mesenteric	40	4.63768	0.27524	0.187398	1	5.14758	0.183193						0.0113218	0.897693
Abdominal aorta E	41	1.85507	0.547414	0.527141	2			41		42	43		0.0201273	0.399565
Common iliac (right)	42	5.47246	0.405647	0.359432	2			42		50	51		0.0164167	0.553204
Common iliac (left)	43	5.47246	0.405647	0.359432	2			43		44	45		0.0164167	0.553204
External iliac (left)	44	13.3565	0.339359	0.323453	2			44		46	47		0.0149879	0.645848
Internal iliac I (left)	45	2.31884	0.175452	0.175452	2			45		104	105		0.00825501	1.37342
Femoral (left)	46	41.0899	0.279264	0.204075	2			46		48	49		0.0123763	1.03375
Deep femoral (left)	47	11.687	0.206585	0.191084	1	6.39498	0.147459						0.0110778	1.12156
Posterior tibial (left)	48	29.7739	0.163306	0.147499	1	6.39498	0.147459						0.00951359	2.13455
Anterior tibial (left)	49	31.8145	0.139415	0.123331	1	7.48159	0.126043						0.00858467	2.83587
External iliac (right)	50	13.3565	0.339359	0.323453	2			50		52	53		0.0149879	0.645848
Internal iliac I (right)	51	2.31884	0.175452	0.175452	2			51		102	103		0.00825501	1.37342
Femoral (right)	52	41.0899	0.279264	0.204075	2			52		54	55		0.0123763	1.03375
Deep femoral (right)	53	11.687	0.206585	0.191084	1	6.39498	0.147459						0.0110778	1.12156
Posterior tibial (right)	54	29.7739	0.163306	0.147499	1	6.39498	0.147459						0.00951359	2.13455
Anterior tibial (right)	55	31.8145	0.139415	0.123331	1	7.48159	0.126043						0.00858467	2.83587
Basilar artery 2	56	1.85507	0.223918	0.201532	4			56		57	58	59	0.0114489	0.989406
Superior cerebellar (right)	57	0.927536	0.0946261	0.0779268	1	32.5161	0.000222315						0.0066776	2.70812
Superior cerebellar (left)	58	0.927536	0.0946261	0.0779268	1	32.5161	0.000222315						0.0066776	2.70812
Basilar artery 1	59	0.463768	0.17449	0.151981	2			59		60	61		0.00975418	1.38972
Posterior cerbral 1 (right)	60	0.185507	0.10756	0.10756	3			60	62	64			0.00759474	2.24938
Posterior cerbral 1 (left)	61	0.185507	0.10756	0.10756	3			61	63	65			0.00759474	2.67465
Posterior communicating (right)	62	0.371014	0.06	0.06	3			60	62	64			0.00544798	4.72331
Posterior communicating (left)	63	0.371014	0.06	0.06	3			61	63	65			0.00544798	3.04119
Posteror cerebbral 2 (right)	64	5.47246	0.112297	0.101068	1	13.0356	0.000358174						0.00758482	3.46273
Posteror cerebbral 2 (left)	65	5.47246	0.112297	0.101068	1	13.0356	0.000358174						0.00758482	3.46194
ICA distal Pco-ant. Chor. Seg. (right)	66	0.185507	0.228375	0.222511	2			66		95	96		0.0118745	1.37374
ICA distal Pco-ant. Chor. Seg. (left)	67	0.185507	0.228375	0.222511	2			67		97	98		0.0118745	1.26999
Anterior cerebral 1 (right)	68	1.11304	0.118342	0.112714	2			68		76	77		0.00793969	3.14448
Anterior cerebral 1 (left)	69	1.11304	0.118342	0.112714	3			69	77	78			0.00793969	2.47557
Middle cerebral M1 (right)	70	0.742029	0.182451	0.170295	2			70		71	72		0.0102546	1.57246
MCA M2 sup. Fr. Cist. Sylvian bif. (rigt)	71	6.58551	0.121554	0.0607769	1	12.1773	0.000172911						0.00690184	5.69007
MCA M2 sup. Fr. Dist. Sylvian bif. (rigt)	72	6.49275	0.121453	0.0607264	1	12.1773	0.000172911						0.00689845	5.70892
Middle cerebral M1 (left)	73	0.742029	0.182451	0.170295	2			73		74	75		0.0102546	1.56804
MCA M2 sup. Fr. Cist. Sylvian bif. (rigt)	74	6.58551	0.121554	0.0607769	1	12.1773	0.000172911						0.00690184	5.67272
MCA M2 sup. Fr. Dist. Sylvian bif. (left)	75	6.49275	0.121453	0.0607264	1	12.1773	0.000172911						0.00689845	5.69148
Anterior cerebral A2 (right)	76	2.22609	0.101405	0.0957714	1	13.0356	0.000290244						0.00723351	4.45397
Anterior communicating	77	0.185507	0.065	0.065	3			69	77	78			0.005716	1.30036
Anterior cerebral A2 (left)	78	2.22609	0.101405	0.0957714	1	13.0356	0.000290244						0.00723351	4.44942
Intenal carotid sinus (right)	79	1.02029	0.250575	0.227267	2			79		62	66		0.012303	1.25727
Ophthalmic (right)	80	1.02029	0.0631797	0.0315894	1	32.5161	2.47016e-06						0.00466053	15.3939
Intenal carotid sinus (left)	81	1.02029	0.250575	0.227267	2			81		63	67		0.012303	1.12871
Ophthalmic (left)	82	1.02029	0.0631797	0.0315894	1	32.5161	2.47016e-06						0.00466053	15.3437
External carotid 2 (right)	83	5.65797	0.226683	0.198351	2			83		87	88		0.0114654	0.571463
Sup. Thy.asc.ph.lyng.fac.occ. (right)	84	8.90435	0.116855	0.0584285	1	36.532	0.000364349						0.0067399	2.24756
External carotid 2 (left)	85	5.65797	0.226683	0.198351	2			85		89	90		0.0114654	0.570953
Sup. Thy.asc.ph.lyng.fac.occ. (left)	86	8.90435	0.116855	0.0584285	1	36.532	0.000364349						0.0067399	2.24408
Superficial temporal (right)	87	5.65797	0.180036	0.168781	2			87		91	92		0.0101844	0.690929
Maxillary (right)	88	8.44058	0.126611	0.0575487	1	30.4433	0.00030877						0.00694275	2.32511
Superficial temporal (left)	89	5.65797	0.180036	0.168781	2			89		93	94		0.0101844	0.690189
Maxillary (left)	90	8.44058	0.126611	0.0575487	1	30.4433	0.00030877						0.00694275	2.32153
Supeficial temporal frontal br. (right)	91	8.81159	0.125204	0.079677	1	30.4433	0.000506383						0.00740124	1.7035
Supeficial temporal patietal br. (right)	92	8.90435	0.125223	0.079686	1	30.4433	0.000469331						0.00740186	1.70237
Supeficial temporal frontal br. (left)	93	8.81159	0.125204	0.079677	1	30.4433	0.000506383						0.00740124	1.70099
Supeficial temporal patietal br. (left)	94	8.90435	0.125223	0.079686	1	30.4433	0.000469331						0.00740186	1.69987
Ant. Choroidal (right)	95	3.33913	0.0853544	0.0739733	1	24.3547	0.000951013						0.00636509	4.47722
ICA distal cnt. Chor. -M1 seg. (right)	96	0.185507	0.22416	0.22416	2			96		68	70		0.0118323	1.19646
Ant. Choroidal (left)	97	3.33913	0.0853544	0.0739733	1	24.3547	0.000951013						0.00636509	4.46321
ICA distal cnt. Chor. -M1 seg. (left)	98	0.185507	0.22416	0.22416	2			98		69	73		0.0118323	1.08927
Abdominal Aorta D2	99	4.91594	0.584276	0.584276	2			99		40	41		0.020969	0.366603
Ovarian 1 (right)	100	2	0.0740845	0.0666761	2			100		108	110		0.00512672
Ovarian 1 (left)	101	2	0.0740845	0.0666761	2			101		109	111		0.00512672
Internal iliac II (right)	102	2.3188	0.07688	0.07688	1	178.01	0.0024887						0.0063217	1.37342
Uterine 1 (right)	103	1	0.172879	0.172879	2			103		106	112		0.00810405	1.37342
Internal iliac II (left)	104	2.3188	0.07688	0.07688	1	178.01	0.0024887						0.0063217	1.37342
Uterine 1 (left)	105	1	0.172879	0.172879	2			105		107	113		0.00810405	1.37342
Cervix (right)	106	1	0.053103	0.053103	1	236.079	0.00399442						0.0050631	1.37342
Cervix (left)	107	1	0.053103	0.053103	1	236.079	0.00399442						0.0050631	1.37342
Ovarian 2 (right)	108	0.5	0.072407	0.072407	2			108		124	126		0.00522638
Ovarian 2 (left)	109	0.5	0.072407	0.072407	2			109		125	127		0.00522638
Ovarian 3 (right)	110	0.25	0.03	0.03	1	236.079	0.00399442						0.00297215
Ovarian 3 (left)	111	0.25	0.03	0.03	1	236.079	0.00399442						0.00297215
Uterine2 (right)	112	3.79254	0.170893	0.170893	4			112		114	130	140	0.00569156	1.37342
Uterine2 (left)	113	3.79254	0.170893	0.170893	4			113		115	150	160	0.00569156	1.37342
Uterine3 (right)	114	2.82548	0.166731	0.166731	4			114		116	170	182	0.00560247	1.37342
Uterine3 (left)	115	2.82548	0.166731	0.166731	4			115		117	194	206	0.00560247	1.37342
Uterine4 (right)	116	2.88968	0.158738	0.158738	4			116		118	218	234	0.00551367	1.37342
Uterine4 (left)	117	2.88968	0.158738	0.158738	4			117		119	250	266	0.00551367	1.37342
Uterine5 (right)	118	2.87403	0.144503	0.144503	4			118		120	282	300	0.00544948	1.37342
Uterine5 (left)	119	2.87403	0.144503	0.144503	4			119		121	318	336	0.00544948	1.37342
Uterine6 (right)	120	2.88595	0.123933	0.123933	4			120		122	354	372	0.00537111	1.37342
Uterine6 (left)	121	2.88595	0.123933	0.123933	4			121		123	390	408	0.00537111	1.37342
Uterine7 (right)	122	2.84052	0.11216	0.11216	5			122	124	426	444		0.00658705	1.37342
Uterine7 (left)	123	2.84052	0.11216	0.11216	5			123	125	462	480		0.00658705	1.37342
Uterine8 (right)	124	1.41019	0.100386	0.100386	5			122	124	426	444		0.00700192	1.37342
Uterine8 (left)	125	1.41019	0.100386	0.100386	5			123	125	462	480		0.00700192	1.37342
Uterine9 (right)	126	1.41019	0.10285	0.10285	4			126		128	498	514	0.00544339	1.37342
Uterine9 (left)	127	1.41019	0.10285	0.10285	4			127		129	530	546	0.00544339	1.37342
Uterine10 (right)	128	2.84523	0.0741034	0.0741034	2			128		562	574		0.00450312	1.37342
Uterine10 (left)	129	2.84523	0.0741034	0.0741034	2			129		586	598		0.00450312	1.37342
Arcuate arteryAR8_5	130	0.736987	0.0550809	0.0550809	2			130		131	132		0.00360485	1.46055
Radial artery1	131	0.25	0.0315613	0.0315613	1	1142.7	0.00026605						0.00338029
Arcuate arteryAR8_4	132	1.36816	0.0510675	0.0510675	2			132		133	134		0.00344457	1.46055
Radial artery2	133	0.25	0.0315613	0.0315613	1	1142.7	0.00026605						0.00338029
Arcuate arteryAR8_3	134	1.3813	0.0463372	0.0463372	2			134		135	136		0.00324856	1.46055
Radial artery3	135	0.25	0.0315613	0.0315613	1	1142.7	0.00026605						0.00338029
Arcuate arteryAR8_2	136	1.35685	0.0404256	0.0404256	2			136		137	138		0.00299185	1.46055
Radial artery4	137	0.25	0.0315613	0.0315613	1	1142.7	0.00026605						0.00338029
Arcuate arteryAR8_1	138	1.38984	0.0388204	0.0388204	2			138		139	610		0.00290081	1.46055
Radial artery5	139	0.25	0.0315613	0.0315613	1	1142.7	0.00026605						0.00338029
Arcuate arteryPR8_5	140	0.737786	0.0550798	0.0550798	2			140		141	142		0.0036048	1.46055
Radial artery6	141	0.25	0.0315613	0.0315613	1	1142.7	0.00026605						0.00338029
Arcuate arteryPR8_4	142	1.37345	0.0510664	0.0510664	2			142		143	144		0.00344456	1.46055
Radial artery7	143	0.25	0.0315613	0.0315613	1	1142.7	0.00026605						0.00338029
Arcuate arteryPR8_3	144	1.39112	0.0463339	0.0463339	2			144		145	146		0.00324863	1.46055
Radial artery8	145	0.25	0.0315613	0.0315613	1	1142.7	0.00026605						0.00338029
Arcuate arteryPR8_2	146	1.36876	0.0404234	0.0404234	2			146		147	148		0.00299188	1.46055
Radial artery9	147	0.25	0.0315613	0.0315613	1	1142.7	0.00026605						0.00338029
Arcuate arteryPR8_1	148	1.39926	0.0388204	0.0388204	2			148		149	618		0.00290096	1.46055
Radial artery10	149	0.25	0.0315613	0.0315613	1	1142.7	0.00026605						0.00338029
Arcuate arteryPL8_5	150	0.737786	0.0550798	0.0550798	2			150		151	152		0.0036048	1.46055
Radial artery11	151	0.25	0.0315613	0.0315613	1	1142.7	0.00026605						0.00338029
Arcuate arteryPL8_4	152	1.37345	0.0510664	0.0510664	2			152		153	154		0.00344456	1.46055
Radial artery12	153	0.25	0.0315613	0.0315613	1	1142.7	0.00026605						0.00338029
Arcuate arteryPL8_3	154	1.39112	0.0463339	0.0463339	2			154		155	156		0.00324863	1.46055
Radial artery13	155	0.25	0.0315613	0.0315613	1	1142.7	0.00026605						0.00338029
Arcuate arteryPL8_2	156	1.36876	0.0404234	0.0404234	2			156		157	158		0.00299188	1.46055
Radial artery14	157	0.25	0.0315613	0.0315613	1	1142.7	0.00026605						0.00338029
Arcuate arteryPL8_1	158	1.39926	0.0388204	0.0388204	3			158	618	159			0.00290096	1.46055
Radial artery15	159	0.25	0.0315613	0.0315613	1	1142.7	0.00026605						0.00338029
Arcuate arteryAL8_5	160	0.736987	0.0550809	0.0550809	2			160		161	162		0.00360485	1.46055
Radial artery16	161	0.25	0.0315613	0.0315613	1	1142.7	0.00026605						0.00338029
Arcuate arteryAL8_4	162	1.36816	0.0510675	0.0510675	2			162		163	164		0.00344457	1.46055
Radial artery17	163	0.25	0.0315613	0.0315613	1	1142.7	0.00026605						0.00338029
Arcuate arteryAL8_3	164	1.3813	0.0463372	0.0463372	2			164		165	166		0.00324856	1.46055
Radial artery18	165	0.25	0.0315613	0.0315613	1	1142.7	0.00026605						0.00338029
Arcuate arteryAL8_2	166	1.35685	0.0404256	0.0404256	2			166		167	168		0.00299185	1.46055
Radial artery19	167	0.25	0.0315613	0.0315613	1	1142.7	0.00026605						0.00338029
Arcuate arteryAL8_1	168	1.38984	0.0388204	0.0388204	3			168	610	169			0.00290081	1.46055
Radial artery20	169	0.25	0.0315613	0.0315613	1	1142.7	0.00026605						0.00338029
Arcuate arteryAR7_6	170	0.929946	0.0582994	0.0582994	2			170		171	172		0.00363203	1.46055
Radial artery21	171	0.25	0.0315613	0.0315613	1	1142.7	0.00026605						0.00338029
Arcuate arteryAR7_5	172	1.6071	0.0547831	0.0547831	2			172		173	174		0.00349848	1.46055
Radial artery22	173	0.25	0.0315613	0.0315613	1	1142.7	0.00026605						0.00338029
Arcuate arteryAR7_4	174	1.66472	0.0507774	0.0507774	2			174		175	176		0.0033424	1.46055
Radial artery23	175	0.25	0.0315613	0.0315613	1	1142.7	0.00026605						0.00338029
Arcuate arteryAR7_3	176	1.58018	0.0460613	0.0460613	2			176		177	178		0.00315139	1.46055
Radial artery24	177	0.25	0.0315613	0.0315613	1	1142.7	0.00026605						0.00338029
Arcuate arteryAR7_2	178	1.67805	0.0401738	0.0401738	2			178		179	180		0.00290174	1.46055
Radial artery25	179	0.25	0.0315613	0.0315613	1	1142.7	0.00026605						0.00338029
Arcuate arteryAR7_1	180	1.67129	0.0388204	0.0388204	2			180		181	611		0.00282347	1.46055
Radial artery26	181	0.25	0.0315613	0.0315613	1	1142.7	0.00026605						0.00338029
Arcuate arteryPR7_6	182	0.930843	0.0735931	0.0735931	2			182		183	184		0.00231496	1.46055
Radial artery27	183	0.25	0.0315613	0.0315613	1	1142.7	0.00026605						0.00338029
Arcuate arteryPR7_5	184	1.61243	0.0714554	0.0714554	2			184		185	186		0.00205056	1.46055
Radial artery28	185	0.25	0.0315613	0.0315613	1	1142.7	0.00026605						0.00338029
Arcuate arteryPR7_4	186	1.67499	0.0691951	0.0691951	2			186		187	188		0.00173944	1.46055
Radial artery29	187	0.25	0.0315613	0.0315613	1	1142.7	0.00026605						0.00338029
Arcuate arteryPR7_3	188	1.59326	0.0667933	0.0667933	2			188		189	190		0.00137261	1.46055
Radial artery30	189	0.25	0.0455309	0.0455309	1	377.571	0.000764296						0.00248399
Arcuate arteryPR7_2	190	1.69265	0.0582652	0.0582652	2			190		191	192		0.00126236	1.46055
Radial artery31	191	0.25	0.0455309	0.0455309	1	377.571	0.000764296						0.00248399
Arcuate arteryPR7_1	192	1.68125	0.0461676	0.0461676	2			192		193	619		0.00206396	1.46055
Radial artery32	193	0.25	0.0455309	0.0455309	1	377.571	0.000764296						0.00248399
Arcuate arteryPL7_6	194	0.930843	0.0735931	0.0735931	2			194		195	196		0.00231496	1.46055
Radial artery33	195	0.25	0.0315613	0.0315613	1	1142.7	0.00026605						0.00338029
Arcuate arteryPL7_5	196	1.61243	0.0714554	0.0714554	2			196		197	198		0.00205056	1.46055
Radial artery34	197	0.25	0.0315613	0.0315613	1	1142.7	0.00026605						0.00338029
Arcuate arteryPL7_4	198	1.67499	0.0691951	0.0691951	2			198		199	200		0.00173944	1.46055
Radial artery35	199	0.25	0.0315613	0.0315613	1	1142.7	0.00026605						0.00338029
Arcuate arteryPL7_3	200	1.59326	0.0667933	0.0667933	2			200		201	202		0.00137261	1.46055
Radial artery36	201	0.25	0.0455309	0.0455309	1	377.571	0.000764296						0.00248399
Arcuate arteryPL7_2	202	1.69265	0.0582652	0.0582652	2			202		203	204		0.00126236	1.46055
Radial artery37	203	0.25	0.0455309	0.0455309	1	377.571	0.000764296						0.00248399
Arcuate arteryPL7_1	204	1.68125	0.0461676	0.0461676	3			204	619	205			0.00206396	1.46055
Radial artery38	205	0.25	0.0455309	0.0455309	1	377.571	0.000764296						0.00248399
Arcuate arteryAL7_6	206	0.929946	0.0582994	0.0582994	2			206		207	208		0.00363203	1.46055
Radial artery39	207	0.25	0.0315613	0.0315613	1	1142.7	0.00026605						0.00338029
Arcuate arteryAL7_5	208	1.6071	0.0547831	0.0547831	2			208		209	210		0.00349848	1.46055
Radial artery40	209	0.25	0.0315613	0.0315613	1	1142.7	0.00026605						0.00338029
Arcuate arteryAL7_4	210	1.66472	0.0507774	0.0507774	2			210		211	212		0.0033424	1.46055
Radial artery41	211	0.25	0.0315613	0.0315613	1	1142.7	0.00026605						0.00338029
Arcuate arteryAL7_3	212	1.58018	0.0460613	0.0460613	2			212		213	214		0.00315139	1.46055
Radial artery42	213	0.25	0.0315613	0.0315613	1	1142.7	0.00026605						0.00338029
Arcuate arteryAL7_2	214	1.67805	0.0401738	0.0401738	2			214		215	216		0.00290174	1.46055
Radial artery43	215	0.25	0.0315613	0.0315613	1	1142.7	0.00026605						0.00338029
Arcuate arteryAL7_1	216	1.67129	0.0388204	0.0388204	3			216	611	217			0.00282347	1.46055
Radial artery44	217	0.25	0.0315613	0.0315613	1	1142.7	0.00026605						0.00338029
Arcuate arteryAR6_8	218	0.8664	0.0639548	0.0639548	2			218		219	220		0.00373891	1.46055
Radial artery45	219	0.25	0.0315613	0.0315613	1	1142.7	0.00026605						0.00338029
Arcuate arteryAR6_7	220	1.57671	0.0610921	0.0610921	2			220		221	222		0.00363767	1.46055
Radial artery46	221	0.25	0.0315613	0.0315613	1	1142.7	0.00026605						0.00338029
Arcuate arteryAR6_6	222	1.54646	0.0579546	0.0579546	2			222		223	224		0.00352376	1.46055
Radial artery47	223	0.25	0.0315613	0.0315613	1	1142.7	0.00026605						0.00338029
Arcuate arteryAR6_5	224	1.6345	0.0544601	0.0544601	2			224		225	226		0.0033941	1.46055
Radial artery48	225	0.25	0.0315613	0.0315613	1	1142.7	0.00026605						0.00338029
Arcuate arteryAR6_4	226	1.56614	0.0504829	0.0504829	2			226		227	228		0.0032422	1.46055
Radial artery49	227	0.25	0.0315613	0.0315613	1	1142.7	0.00026605						0.00338029
Arcuate arteryAR6_3	228	1.49269	0.0457996	0.0457996	2			228		229	230		0.00305711	1.46055
Radial artery50	229	0.25	0.0315613	0.0315613	1	1142.7	0.00026605						0.00338029
Arcuate arteryAR6_2	230	1.54079	0.0399493	0.0399493	2			230		231	232		0.00281548	1.46055
Radial artery51	231	0.25	0.0315613	0.0315613	1	1142.7	0.00026605						0.00338029
Arcuate arteryAR6_1	232	1.59595	0.0388204	0.0388204	2			232		233	612		0.00274847	1.46055
Radial artery52	233	0.25	0.0315613	0.0315613	1	1142.7	0.00026605						0.00338029
Arcuate arteryPR6_8	234	0.867028	0.0871498	0.0871498	2			234		235	236		0.00189697	1.46055
Radial artery53	235	0.25	0.0315613	0.0315613	1	1142.7	0.00026605						0.00338029
Arcuate arteryPR6_7	236	1.58067	0.0856492	0.0856492	2			236		237	238		0.00170119	1.46055
Radial artery54	237	0.25	0.0315613	0.0315613	1	1142.7	0.00026605						0.00338029
Arcuate arteryPR6_6	238	1.55383	0.0841014	0.0841014	2			238		239	240		0.00149029	1.46055
Radial artery55	239	0.25	0.0455309	0.0455309	1	377.571	0.000764296						0.00248399
Arcuate arteryPR6_5	240	1.64566	0.0790584	0.0790584	2			240		241	242		0.00143338	1.46055
Radial artery56	241	0.25	0.0455309	0.0455309	1	377.571	0.000764296						0.00248399
Arcuate arteryPR6_4	242	1.57924	0.0733092	0.0733092	2			242		243	244		0.00136771	1.46055
Radial artery57	243	0.25	0.0455309	0.0455309	1	377.571	0.000764296						0.00248399
Arcuate arteryPR6_3	244	1.50596	0.0665256	0.0665256	2			244		245	246		0.00128802	1.46055
Radial artery58	245	0.25	0.0455309	0.0455309	1	377.571	0.000764296						0.00248399
Arcuate arteryPR6_2	246	1.55297	0.0580362	0.0580362	2			246		247	248		0.00118522	1.46055
Radial artery59	247	0.25	0.0455309	0.0455309	1	377.571	0.000764296						0.00248399
Arcuate arteryPR6_1	248	1.60363	0.0459886	0.0459886	2			248		249	620		0.00199625	1.46055
Radial artery60	249	0.25	0.0455309	0.0455309	1	377.571	0.000764296						0.00248399
Arcuate arteryPL6_8	250	0.867028	0.0871498	0.0871498	2			250		251	252		0.00189697	1.46055
Radial artery61	251	0.25	0.0315613	0.0315613	1	1142.7	0.00026605						0.00338029
Arcuate arteryPL6_7	252	1.58067	0.0856492	0.0856492	2			252		253	254		0.00170119	1.46055
Radial artery62	253	0.25	0.0315613	0.0315613	1	1142.7	0.00026605						0.00338029
Arcuate arteryPL6_6	254	1.55383	0.0841014	0.0841014	2			254		255	256		0.00149029	1.46055
Radial artery63	255	0.25	0.0455309	0.0455309	1	377.571	0.000764296						0.00248399
Arcuate arteryPL6_5	256	1.64566	0.0790584	0.0790584	2			256		257	258		0.00143338	1.46055
Radial artery64	257	0.25	0.0455309	0.0455309	1	377.571	0.000764296						0.00248399
Arcuate arteryPL6_4	258	1.57924	0.0733092	0.0733092	2			258		259	260		0.00136771	1.46055
Radial artery65	259	0.25	0.0455309	0.0455309	1	377.571	0.000764296						0.00248399
Arcuate arteryPL6_3	260	1.50596	0.0665256	0.0665256	2			260		261	262		0.00128802	1.46055
Radial artery66	261	0.25	0.0455309	0.0455309	1	377.571	0.000764296						0.00248399
Arcuate arteryPL6_2	262	1.55297	0.0580362	0.0580362	2			262		263	264		0.00118522	1.46055
Radial artery67	263	0.25	0.0455309	0.0455309	1	377.571	0.000764296						0.00248399
Arcuate arteryPL6_1	264	1.60363	0.0459886	0.0459886	3			264	620	265			0.00199625	1.46055
Radial artery68	265	0.25	0.0455309	0.0455309	1	377.571	0.000764296						0.00248399
Arcuate arteryAL6_8	266	0.8664	0.0639548	0.0639548	2			266		267	268		0.00373891	1.46055
Radial artery69	267	0.25	0.0315613	0.0315613	1	1142.7	0.00026605						0.00338029
Arcuate arteryAL6_7	268	1.57671	0.0610921	0.0610921	2			268		269	270		0.00363767	1.46055
Radial artery70	269	0.25	0.0315613	0.0315613	1	1142.7	0.00026605						0.00338029
Arcuate arteryAL6_6	270	1.54646	0.0579546	0.0579546	2			270		271	272		0.00352376	1.46055
Radial artery71	271	0.25	0.0315613	0.0315613	1	1142.7	0.00026605						0.00338029
Arcuate arteryAL6_5	272	1.6345	0.0544601	0.0544601	2			272		273	274		0.0033941	1.46055
Radial artery72	273	0.25	0.0315613	0.0315613	1	1142.7	0.00026605						0.00338029
Arcuate arteryAL6_4	274	1.56614	0.0504829	0.0504829	2			274		275	276		0.0032422	1.46055
Radial artery73	275	0.25	0.0315613	0.0315613	1	1142.7	0.00026605						0.00338029
Arcuate arteryAL6_3	276	1.49269	0.0457996	0.0457996	2			276		277	278		0.00305711	1.46055
Radial artery74	277	0.25	0.0315613	0.0315613	1	1142.7	0.00026605						0.00338029
Arcuate arteryAL6_2	278	1.54079	0.0399493	0.0399493	2			278		279	280		0.00281548	1.46055
Radial artery75	279	0.25	0.0315613	0.0315613	1	1142.7	0.00026605						0.00338029
Arcuate arteryAL6_1	280	1.59595	0.0388204	0.0388204	3			280	612	281			0.00274847	1.46055
Radial artery76	281	0.25	0.0315613	0.0315613	1	1142.7	0.00026605						0.00338029
Arcuate arteryAR5_9	282	0.8267	0.0663064	0.0663064	2			282		283	284		0.00372479	1.46055
Radial artery77	283	0.25	0.0315613	0.0315613	1	1142.7	0.00026605						0.00338029
Arcuate arteryAR5_8	284	1.6441	0.0636724	0.0636724	2			284		285	286		0.00363537	1.46055
Radial artery78	285	0.25	0.0315613	0.0315613	1	1142.7	0.00026605						0.00338029
Arcuate arteryAR5_7	286	1.61893	0.0608195	0.0608195	2			286		287	288		0.00353624	1.46055
Radial artery79	287	0.25	0.0315613	0.0315613	1	1142.7	0.00026605						0.00338029
Arcuate arteryAR5_6	288	1.5802	0.057694	0.057694	2			288		289	290		0.00342558	1.46055
Radial artery80	289	0.25	0.0315613	0.0315613	1	1142.7	0.00026605						0.00338029
Arcuate arteryAR5_5	290	1.68061	0.0542138	0.0542138	2			290		291	292		0.00329951	1.46055
Radial artery81	291	0.25	0.0315613	0.0315613	1	1142.7	0.00026605						0.00338029
Arcuate arteryAR5_4	292	1.61187	0.050252	0.050252	2			292		293	294		0.00315152	1.46055
Radial artery82	293	0.25	0.0315613	0.0315613	1	1142.7	0.00026605						0.00338029
Arcuate arteryAR5_3	294	1.54235	0.0455873	0.0455873	2			294		295	296		0.00297158	1.46055
Radial artery83	295	0.25	0.0315613	0.0315613	1	1142.7	0.00026605						0.00338029
Arcuate arteryAR5_2	296	1.61273	0.0397621	0.0397621	2			296		297	298		0.00273665	1.46055
Radial artery84	297	0.25	0.0315613	0.0315613	1	1142.7	0.00026605						0.00338029
Arcuate arteryAR5_1	298	1.56193	0.0388204	0.0388204	2			298		299	613		0.00267841	1.46055
Radial artery85	299	0.25	0.0315613	0.0315613	1	1142.7	0.00026605						0.00338029
Arcuate arteryPR5_9	300	0.8272	0.0910789	0.0910789	2			300		301	302		0.00180532	1.46055
Radial artery86	301	0.25	0.0315613	0.0315613	1	1142.7	0.00026605						0.00338029
Arcuate arteryPR5_8	302	1.64765	0.0897147	0.0897147	2			302		303	304		0.00163636	1.46055
Radial artery87	303	0.25	0.0315613	0.0315613	1	1142.7	0.00026605						0.00338029
Arcuate arteryPR5_7	304	1.62577	0.0883141	0.0883141	2			304		305	306		0.00145722	1.46055
Radial artery88	305	0.25	0.0455309	0.0455309	1	377.571	0.000764296						0.00248399
Arcuate arteryPR5_6	306	1.58985	0.0838036	0.0838036	2			306		307	308		0.00141002	1.46055
Radial artery89	307	0.25	0.0455309	0.0455309	1	377.571	0.000764296						0.00248399
Arcuate arteryPR5_5	308	1.69355	0.0787749	0.0787749	2			308		309	310		0.00135651	1.46055
Radial artery90	309	0.25	0.0455309	0.0455309	1	377.571	0.000764296						0.00248399
Arcuate arteryPR5_4	310	1.62595	0.073043	0.073043	2			310		311	312		0.00129407	1.46055
Radial artery91	311	0.25	0.0455309	0.0455309	1	377.571	0.000764296						0.00248399
Arcuate arteryPR5_3	312	1.5559	0.0662808	0.0662808	2			312		313	314		0.00121861	1.46055
Radial artery92	313	0.25	0.0455309	0.0455309	1	377.571	0.000764296						0.00248399
Arcuate arteryPR5_2	314	1.62477	0.0578199	0.0578199	2			314		315	316		0.00112147	1.46055
Radial artery93	315	0.25	0.0455309	0.0455309	1	377.571	0.000764296						0.00248399
Arcuate arteryPR5_1	316	1.56896	0.0458177	0.0458177	2			316		317	621		0.0019358	1.46055
Radial artery94	317	0.25	0.0455309	0.0455309	1	377.571	0.000764296						0.00248399
Arcuate arteryPL5_9	318	0.8272	0.0910789	0.0910789	2			318		319	320		0.00180532	1.46055
Radial artery95	319	0.25	0.0315613	0.0315613	1	1142.7	0.00026605						0.00338029
Arcuate arteryPL5_8	320	1.64765	0.0897147	0.0897147	2			320		321	322		0.00163636	1.46055
Radial artery96	321	0.25	0.0315613	0.0315613	1	1142.7	0.00026605						0.00338029
Arcuate arteryPL5_7	322	1.62577	0.0883141	0.0883141	2			322		323	324		0.00145722	1.46055
Radial artery97	323	0.25	0.0455309	0.0455309	1	377.571	0.000764296						0.00248399
Arcuate arteryPL5_6	324	1.58985	0.0838036	0.0838036	2			324		325	326		0.00141002	1.46055
Radial artery98	325	0.25	0.0455309	0.0455309	1	377.571	0.000764296						0.00248399
Arcuate arteryPL5_5	326	1.69355	0.0787749	0.0787749	2			326		327	328		0.00135651	1.46055
Radial artery99	327	0.25	0.0455309	0.0455309	1	377.571	0.000764296						0.00248399
Arcuate arteryPL5_4	328	1.62595	0.073043	0.073043	2			328		329	330		0.00129407	1.46055
Radial artery100	329	0.25	0.0455309	0.0455309	1	377.571	0.000764296						0.00248399
Arcuate arteryPL5_3	330	1.5559	0.0662808	0.0662808	2			330		331	332		0.00121861	1.46055
Radial artery101	331	0.25	0.0455309	0.0455309	1	377.571	0.000764296						0.00248399
Arcuate arteryPL5_2	332	1.62477	0.0578199	0.0578199	2			332		333	334		0.00112147	1.46055
Radial artery102	333	0.25	0.0455309	0.0455309	1	377.571	0.000764296						0.00248399
Arcuate arteryPL5_1	334	1.56896	0.0458177	0.0458177	3			334	621	335			0.0019358	1.46055
Radial artery103	335	0.25	0.0455309	0.0455309	1	377.571	0.000764296						0.00248399
Arcuate arteryAL5_9	336	0.8267	0.0663064	0.0663064	2			336		337	338		0.00372479	1.46055
Radial artery104	337	0.25	0.0315613	0.0315613	1	1142.7	0.00026605						0.00338029
Arcuate arteryAL5_8	338	1.6441	0.0636724	0.0636724	2			338		339	340		0.00363537	1.46055
Radial artery105	339	0.25	0.0315613	0.0315613	1	1142.7	0.00026605						0.00338029
Arcuate arteryAL5_7	340	1.61893	0.0608195	0.0608195	2			340		341	342		0.00353624	1.46055
Radial artery106	341	0.25	0.0315613	0.0315613	1	1142.7	0.00026605						0.00338029
Arcuate arteryAL5_6	342	1.5802	0.057694	0.057694	2			342		343	344		0.00342558	1.46055
Radial artery107	343	0.25	0.0315613	0.0315613	1	1142.7	0.00026605						0.00338029
Arcuate arteryAL5_5	344	1.68061	0.0542138	0.0542138	2			344		345	346		0.00329951	1.46055
Radial artery108	345	0.25	0.0315613	0.0315613	1	1142.7	0.00026605						0.00338029
Arcuate arteryAL5_4	346	1.61187	0.050252	0.050252	2			346		347	348		0.00315152	1.46055
Radial artery109	347	0.25	0.0315613	0.0315613	1	1142.7	0.00026605						0.00338029
Arcuate arteryAL5_3	348	1.54235	0.0455873	0.0455873	2			348		349	350		0.00297158	1.46055
Radial artery110	349	0.25	0.0315613	0.0315613	1	1142.7	0.00026605						0.00338029
Arcuate arteryAL5_2	350	1.61273	0.0397621	0.0397621	2			350		351	352		0.00273665	1.46055
Radial artery111	351	0.25	0.0315613	0.0315613	1	1142.7	0.00026605						0.00338029
Arcuate arteryAL5_1	352	1.56193	0.0388204	0.0388204	3			352	613	353			0.00267841	1.46055
Radial artery112	353	0.25	0.0315613	0.0315613	1	1142.7	0.00026605						0.00338029
Arcuate arteryAR4_9	354	0.886324	0.0660973	0.0660973	2			354		355	356		0.00362665	1.46055
Radial artery113	355	0.25	0.0315613	0.0315613	1	1142.7	0.00026605						0.00338029
Arcuate arteryAR4_8	356	1.76267	0.0634655	0.0634655	2			356		357	358		0.00353938	1.46055
Radial artery114	357	0.25	0.0315613	0.0315613	1	1142.7	0.00026605						0.00338029
Arcuate arteryAR4_7	358	1.73569	0.060617	0.060617	2			358		359	360		0.00344293	1.46055
Radial artery115	359	0.25	0.0315613	0.0315613	1	1142.7	0.00026605						0.00338029
Arcuate arteryAR4_6	360	1.69417	0.0574959	0.0574959	2			360		361	362		0.0033347	1.46055
Radial artery116	361	0.25	0.0315613	0.0315613	1	1142.7	0.00026605						0.00338029
Arcuate arteryAR4_5	362	1.80181	0.0540212	0.0540212	2			362		363	364		0.00321163	1.46055
Radial artery117	363	0.25	0.0315613	0.0315613	1	1142.7	0.00026605						0.00338029
Arcuate arteryAR4_4	364	1.72813	0.0500691	0.0500691	2			364		365	366		0.0030676	1.46055
Radial artery118	365	0.25	0.0315613	0.0315613	1	1142.7	0.00026605						0.00338029
Arcuate arteryAR4_3	366	1.65358	0.0454165	0.0454165	2			366		367	368		0.00289222	1.46055
Radial artery119	367	0.25	0.0315613	0.0315613	1	1142.7	0.00026605						0.00338029
Arcuate arteryAR4_2	368	1.72904	0.0396089	0.0396089	2			368		369	370		0.00266332	1.46055
Radial artery120	369	0.25	0.0315613	0.0315613	1	1142.7	0.00026605						0.00338029
Arcuate arteryAR4_1	370	1.67458	0.0388204	0.0388204	2			370		371	614		0.00261211	1.46055
Radial artery121	371	0.25	0.0315613	0.0315613	1	1142.7	0.00026605						0.00338029
Arcuate arteryPR4_9	372	0.886859	0.0908274	0.0908274	2			372		373	374		0.00171965	1.46055
Radial artery122	373	0.25	0.0315613	0.0315613	1	1142.7	0.00026605						0.00338029
Arcuate arteryPR4_8	374	1.76648	0.0894637	0.0894637	2			374		375	376		0.00155765	1.46055
Radial artery123	375	0.25	0.0315613	0.0315613	1	1142.7	0.00026605						0.00338029
Arcuate arteryPR4_7	376	1.74303	0.0880648	0.0880648	2			376		377	378		0.00138686	1.46055
Radial artery124	377	0.25	0.0455309	0.0455309	1	377.571	0.000764296						0.00248399
Arcuate arteryPR4_6	378	1.70451	0.0835597	0.0835597	2			378		379	380		0.00134203	1.46055
Radial artery125	379	0.25	0.0455309	0.0455309	1	377.571	0.000764296						0.00248399
Arcuate arteryPR4_5	380	1.81569	0.0785381	0.0785381	2			380		381	382		0.00129075	1.46055
Radial artery126	381	0.25	0.0455309	0.0455309	1	377.571	0.000764296						0.00248399
Arcuate arteryPR4_4	382	1.74322	0.0728165	0.0728165	2			382		383	384		0.00123131	1.46055
Radial artery127	383	0.25	0.0455309	0.0455309	1	377.571	0.000764296						0.00248399
Arcuate arteryPR4_3	384	1.66812	0.0660683	0.0660683	2			384		385	386		0.00115952	1.46055
Radial artery128	385	0.25	0.0455309	0.0455309	1	377.571	0.000764296						0.00248399
Arcuate arteryPR4_2	386	1.74195	0.0576275	0.0576275	2			386		387	388		0.00106698	1.46055
Radial artery129	387	0.25	0.0455309	0.0455309	1	377.571	0.000764296						0.00248399
Arcuate arteryPR4_1	388	1.68212	0.0456588	0.0456588	2			388		389	622		0.00187984	1.46055
Radial artery130	389	0.25	0.0455309	0.0455309	1	377.571	0.000764296						0.00248399
Arcuate arteryPL4_9	390	0.886859	0.0908274	0.0908274	2			390		391	392		0.00171965	1.46055
Radial artery131	391	0.25	0.0315613	0.0315613	1	1142.7	0.00026605						0.00338029
Arcuate arteryPL4_8	392	1.76648	0.0894637	0.0894637	2			392		393	394		0.00155765	1.46055
Radial artery132	393	0.25	0.0315613	0.0315613	1	1142.7	0.00026605						0.00338029
Arcuate arteryPL4_7	394	1.74303	0.0880648	0.0880648	2			394		395	396		0.00138686	1.46055
Radial artery133	395	0.25	0.0455309	0.0455309	1	377.571	0.000764296						0.00248399
Arcuate arteryPL4_6	396	1.70451	0.0835597	0.0835597	2			396		397	398		0.00134203	1.46055
Radial artery134	397	0.25	0.0455309	0.0455309	1	377.571	0.000764296						0.00248399
Arcuate arteryPL4_5	398	1.81569	0.0785381	0.0785381	2			398		399	400		0.00129075	1.46055
Radial artery135	399	0.25	0.0455309	0.0455309	1	377.571	0.000764296						0.00248399
Arcuate arteryPL4_4	400	1.74322	0.0728165	0.0728165	2			400		401	402		0.00123131	1.46055
Radial artery136	401	0.25	0.0455309	0.0455309	1	377.571	0.000764296						0.00248399
Arcuate arteryPL4_3	402	1.66812	0.0660683	0.0660683	2			402		403	404		0.00115952	1.46055
Radial artery137	403	0.25	0.0455309	0.0455309	1	377.571	0.000764296						0.00248399
Arcuate arteryPL4_2	404	1.74195	0.0576275	0.0576275	2			404		405	406		0.00106698	1.46055
Radial artery138	405	0.25	0.0455309	0.0455309	1	377.571	0.000764296						0.00248399
Arcuate arteryPL4_1	406	1.68212	0.0456588	0.0456588	3			406	622	407			0.00187984	1.46055
Radial artery139	407	0.25	0.0455309	0.0455309	1	377.571	0.000764296						0.00248399
Arcuate arteryAL4_9	408	0.886324	0.0660973	0.0660973	2			408		409	410		0.00362665	1.46055
Radial artery140	409	0.25	0.0315613	0.0315613	1	1142.7	0.00026605						0.00338029
Arcuate arteryAL4_8	410	1.76267	0.0634655	0.0634655	2			410		411	412		0.00353938	1.46055
Radial artery141	411	0.25	0.0315613	0.0315613	1	1142.7	0.00026605						0.00338029
Arcuate arteryAL4_7	412	1.73569	0.060617	0.060617	2			412		413	414		0.00344293	1.46055
Radial artery142	413	0.25	0.0315613	0.0315613	1	1142.7	0.00026605						0.00338029
Arcuate arteryAL4_6	414	1.69417	0.0574959	0.0574959	2			414		415	416		0.0033347	1.46055
Radial artery143	415	0.25	0.0315613	0.0315613	1	1142.7	0.00026605						0.00338029
Arcuate arteryAL4_5	416	1.80181	0.0540212	0.0540212	2			416		417	418		0.00321163	1.46055
Radial artery144	417	0.25	0.0315613	0.0315613	1	1142.7	0.00026605						0.00338029
Arcuate arteryAL4_4	418	1.72813	0.0500691	0.0500691	2			418		419	420		0.0030676	1.46055
Radial artery145	419	0.25	0.0315613	0.0315613	1	1142.7	0.00026605						0.00338029
Arcuate arteryAL4_3	420	1.65358	0.0454165	0.0454165	2			420		421	422		0.00289222	1.46055
Radial artery146	421	0.25	0.0315613	0.0315613	1	1142.7	0.00026605						0.00338029
Arcuate arteryAL4_2	422	1.72904	0.0396089	0.0396089	2			422		423	424		0.00266332	1.46055
Radial artery147	423	0.25	0.0315613	0.0315613	1	1142.7	0.00026605						0.00338029
Arcuate arteryAL4_1	424	1.67458	0.0388204	0.0388204	3			424	614	425			0.00261211	1.46055
Radial artery148	425	0.25	0.0315613	0.0315613	1	1142.7	0.00026605						0.00338029
Arcuate arteryAR3_9	426	0.879899	0.0660392	0.0660392	2			426		427	428		0.00354004	1.46055
Radial artery149	427	0.25	0.0315613	0.0315613	1	1142.7	0.00026605						0.00338029
Arcuate arteryAR3_8	428	1.7499	0.0634119	0.0634119	2			428		429	430		0.00345453	1.46055
Radial artery150	429	0.25	0.0315613	0.0315613	1	1142.7	0.00026605						0.00338029
Arcuate arteryAR3_7	430	1.72311	0.0605666	0.0605666	2			430		431	432		0.00336048	1.46055
Radial artery151	431	0.25	0.0315613	0.0315613	1	1142.7	0.00026605						0.00338029
Arcuate arteryAR3_6	432	1.68189	0.0574499	0.0574499	2			432		433	434		0.00325543	1.46055
Radial artery152	433	0.25	0.0315613	0.0315613	1	1142.7	0.00026605						0.00338029
Arcuate arteryAR3_5	434	1.78875	0.0539796	0.0539796	2			434		435	436		0.00313489	1.46055
Radial artery153	435	0.25	0.0315613	0.0315613	1	1142.7	0.00026605						0.00338029
Arcuate arteryAR3_4	436	1.7156	0.0500319	0.0500319	2			436		437	438		0.00299418	1.46055
Radial artery154	437	0.25	0.0315613	0.0315613	1	1142.7	0.00026605						0.00338029
Arcuate arteryAR3_3	438	1.6416	0.0453836	0.0453836	2			438		439	440		0.00282318	1.46055
Radial artery155	439	0.25	0.0315613	0.0315613	1	1142.7	0.00026605						0.00338029
Arcuate arteryAR3_2	440	1.71651	0.0395826	0.0395826	2			440		441	442		0.0025996	1.46055
Radial artery156	441	0.25	0.0315613	0.0315613	1	1142.7	0.00026605						0.00338029
Arcuate arteryAR3_1	442	1.66244	0.0388204	0.0388204	2			442		443	615		0.00255015	1.46055
Radial artery157	443	0.25	0.0315613	0.0315613	1	1142.7	0.00026605						0.00338029
Arcuate arteryPR3_9	444	0.880431	0.0849684	0.0849684	2			444		445	446		0.00199187	1.46055
Radial artery158	445	0.25	0.0315613	0.0315613	1	1142.7	0.00026605						0.00338029
Arcuate arteryPR3_8	446	1.75367	0.0834111	0.0834111	2			446		447	448		0.00182568	1.46055
Radial artery159	447	0.25	0.0315613	0.0315613	1	1142.7	0.00026605						0.00338029
Arcuate arteryPR3_7	448	1.73039	0.0818028	0.0818028	2			448		449	450		0.00164542	1.46055
Radial artery160	449	0.25	0.0315613	0.0315613	1	1142.7	0.00026605						0.00338029
Arcuate arteryPR3_6	450	1.69216	0.0801384	0.0801384	2			450		451	452		0.00145022	1.46055
Radial artery161	451	0.25	0.0315613	0.0315613	1	1142.7	0.00026605						0.00338029
Arcuate arteryPR3_5	452	1.80253	0.0784122	0.0784122	2			452		453	454		0.00124034	1.46055
Radial artery162	453	0.25	0.0455309	0.0455309	1	377.571	0.000764296						0.00248399
Arcuate arteryPR3_4	454	1.73058	0.0726998	0.0726998	2			454		455	456		0.00118364	1.46055
Radial artery163	455	0.25	0.0455309	0.0455309	1	377.571	0.000764296						0.00248399
Arcuate arteryPR3_3	456	1.65602	0.0659625	0.0659625	2			456		457	458		0.00111451	1.46055
Radial artery164	457	0.25	0.0455309	0.0455309	1	377.571	0.000764296						0.00248399
Arcuate arteryPR3_2	458	1.72932	0.0575354	0.0575354	2			458		459	460		0.00102581	1.46055
Radial artery165	459	0.25	0.0455309	0.0455309	1	377.571	0.000764296						0.00248399
Arcuate arteryPR3_1	460	1.66993	0.045586	0.045586	2			460		461	623		0.00182185	1.46055
Radial artery166	461	0.25	0.0455309	0.0455309	1	377.571	0.000764296						0.00248399
Arcuate arteryPL3_9	462	0.880431	0.0849684	0.0849684	2			462		463	464		0.00199187	1.46055
Radial artery167	463	0.25	0.0315613	0.0315613	1	1142.7	0.00026605						0.00338029
Arcuate arteryPL3_8	464	1.75367	0.0834111	0.0834111	2			464		465	466		0.00182568	1.46055
Radial artery168	465	0.25	0.0315613	0.0315613	1	1142.7	0.00026605						0.00338029
Arcuate arteryPL3_7	466	1.73039	0.0818028	0.0818028	2			466		467	468		0.00164542	1.46055
Radial artery169	467	0.25	0.0315613	0.0315613	1	1142.7	0.00026605						0.00338029
Arcuate arteryPL3_6	468	1.69216	0.0801384	0.0801384	2			468		469	470		0.00145022	1.46055
Radial artery170	469	0.25	0.0315613	0.0315613	1	1142.7	0.00026605						0.00338029
Arcuate arteryPL3_5	470	1.80253	0.0784122	0.0784122	2			470		471	472		0.00124034	1.46055
Radial artery171	471	0.25	0.0455309	0.0455309	1	377.571	0.000764296						0.00248399
Arcuate arteryPL3_4	472	1.73058	0.0726998	0.0726998	2			472		473	474		0.00118364	1.46055
Radial artery172	473	0.25	0.0455309	0.0455309	1	377.571	0.000764296						0.00248399
Arcuate arteryPL3_3	474	1.65602	0.0659625	0.0659625	2			474		475	476		0.00111451	1.46055
Radial artery173	475	0.25	0.0455309	0.0455309	1	377.571	0.000764296						0.00248399
Arcuate arteryPL3_2	476	1.72932	0.0575354	0.0575354	2			476		477	478		0.00102581	1.46055
Radial artery174	477	0.25	0.0455309	0.0455309	1	377.571	0.000764296						0.00248399
Arcuate arteryPL3_1	478	1.66993	0.045586	0.045586	3			478	623	479			0.00182185	1.46055
Radial artery175	479	0.25	0.0455309	0.0455309	1	377.571	0.000764296						0.00248399
Arcuate arteryAL3_9	480	0.879899	0.0660392	0.0660392	2			480		481	482		0.00354004	1.46055
Radial artery176	481	0.25	0.0315613	0.0315613	1	1142.7	0.00026605						0.00338029
Arcuate arteryAL3_8	482	1.7499	0.0634119	0.0634119	2			482		483	484		0.00345453	1.46055
Radial artery177	483	0.25	0.0315613	0.0315613	1	1142.7	0.00026605						0.00338029
Arcuate arteryAL3_7	484	1.72311	0.0605666	0.0605666	2			484		485	486		0.00336048	1.46055
Radial artery178	485	0.25	0.0315613	0.0315613	1	1142.7	0.00026605						0.00338029
Arcuate arteryAL3_6	486	1.68189	0.0574499	0.0574499	2			486		487	488		0.00325543	1.46055
Radial artery179	487	0.25	0.0315613	0.0315613	1	1142.7	0.00026605						0.00338029
Arcuate arteryAL3_5	488	1.78875	0.0539796	0.0539796	2			488		489	490		0.00313489	1.46055
Radial artery180	489	0.25	0.0315613	0.0315613	1	1142.7	0.00026605						0.00338029
Arcuate arteryAL3_4	490	1.7156	0.0500319	0.0500319	2			490		491	492		0.00299418	1.46055
Radial artery181	491	0.25	0.0315613	0.0315613	1	1142.7	0.00026605						0.00338029
Arcuate arteryAL3_3	492	1.6416	0.0453836	0.0453836	2			492		493	494		0.00282318	1.46055
Radial artery182	493	0.25	0.0315613	0.0315613	1	1142.7	0.00026605						0.00338029
Arcuate arteryAL3_2	494	1.71651	0.0395826	0.0395826	2			494		495	496		0.0025996	1.46055
Radial artery183	495	0.25	0.0315613	0.0315613	1	1142.7	0.00026605						0.00338029
Arcuate arteryAL3_1	496	1.66244	0.0388204	0.0388204	3			496	615	497			0.00255015	1.46055
Radial artery184	497	0.25	0.0315613	0.0315613	1	1142.7	0.00026605						0.00338029
Arcuate arteryAR2_8	498	0.937083	0.0634764	0.0634764	2			498		499	500		0.00338313	1.46055
Radial artery185	499	0.25	0.0315613	0.0315613	1	1142.7	0.00026605						0.00338029
Arcuate arteryAR2_7	500	1.70534	0.0606312	0.0606312	2			500		501	502		0.00329133	1.46055
Radial artery186	501	0.25	0.0315613	0.0315613	1	1142.7	0.00026605						0.00338029
Arcuate arteryAR2_6	502	1.67262	0.0575134	0.0575134	2			502		503	504		0.00318799	1.46055
Radial artery187	503	0.25	0.0315613	0.0315613	1	1142.7	0.00026605						0.00338029
Arcuate arteryAR2_5	504	1.76785	0.054042	0.054042	2			504		505	506		0.00307076	1.46055
Radial artery188	505	0.25	0.0315613	0.0315613	1	1142.7	0.00026605						0.00338029
Arcuate arteryAR2_4	506	1.69391	0.0500921	0.0500921	2			506		507	508		0.00293296	1.46055
Radial artery189	507	0.25	0.0315613	0.0315613	1	1142.7	0.00026605						0.00338029
Arcuate arteryAR2_3	508	1.61447	0.0454417	0.0454417	2			508		509	510		0.00276508	1.46055
Radial artery190	509	0.25	0.0315613	0.0315613	1	1142.7	0.00026605						0.00338029
Arcuate arteryAR2_2	510	1.66649	0.0396341	0.0396341	2			510		511	512		0.00254621	1.46055
Radial artery191	511	0.25	0.0315613	0.0315613	1	1142.7	0.00026605						0.00338029
Arcuate arteryAR2_1	512	1.72616	0.0388204	0.0388204	2			512		513	616		0.00249506	1.46055
Radial artery192	513	0.25	0.0315613	0.0315613	1	1142.7	0.00026605						0.00338029
Arcuate arteryPR2_8	514	0.937762	0.0727172	0.0727172	2			514		515	516		0.0025517	1.46055
Radial artery193	515	0.25	0.0315613	0.0315613	1	1142.7	0.00026605						0.00338029
Arcuate arteryPR2_7	516	1.70962	0.0705753	0.0705753	2			516		517	518		0.00238724	1.46055
Radial artery194	517	0.25	0.0315613	0.0315613	1	1142.7	0.00026605						0.00338029
Arcuate arteryPR2_6	518	1.6806	0.0683098	0.0683098	2			518		519	520		0.00219785	1.46055
Radial artery195	519	0.25	0.0315613	0.0315613	1	1142.7	0.00026605						0.00338029
Arcuate arteryPR2_5	520	1.77991	0.0659002	0.0659002	2			520		521	522		0.00197549	1.46055
Radial artery196	521	0.25	0.0315613	0.0315613	1	1142.7	0.00026605						0.00338029
Arcuate arteryPR2_4	522	1.70808	0.0633212	0.0633212	2			522		523	524		0.00170943	1.46055
Radial artery197	523	0.25	0.0315613	0.0315613	1	1142.7	0.00026605						0.00338029
Arcuate arteryPR2_3	524	1.62882	0.0605352	0.0605352	2			524		525	526		0.00138703	1.46055
Radial artery198	525	0.25	0.0315613	0.0315613	1	1142.7	0.00026605						0.00338029
Arcuate arteryPR2_2	526	1.67966	0.057491	0.057491	2			526		527	528		0.000996039	1.46055
Radial artery199	527	0.25	0.0455309	0.0455309	1	377.571	0.000764296						0.00248399
Arcuate arteryPR2_1	528	1.73446	0.0455474	0.0455474	2			528		529	624		0.00176906	1.46055
Radial artery200	529	0.25	0.0455309	0.0455309	1	377.571	0.000764296						0.00248399
Arcuate arteryPL2_8	530	0.937762	0.0727172	0.0727172	2			530		531	532		0.0025517	1.46055
Radial artery201	531	0.25	0.0315613	0.0315613	1	1142.7	0.00026605						0.00338029
Arcuate arteryPL2_7	532	1.70962	0.0705753	0.0705753	2			532		533	534		0.00238724	1.46055
Radial artery202	533	0.25	0.0315613	0.0315613	1	1142.7	0.00026605						0.00338029
Arcuate arteryPL2_6	534	1.6806	0.0683098	0.0683098	2			534		535	536		0.00219785	1.46055
Radial artery203	535	0.25	0.0315613	0.0315613	1	1142.7	0.00026605						0.00338029
Arcuate arteryPL2_5	536	1.77991	0.0659002	0.0659002	2			536		537	538		0.00197549	1.46055
Radial artery204	537	0.25	0.0315613	0.0315613	1	1142.7	0.00026605						0.00338029
Arcuate arteryPL2_4	538	1.70808	0.0633212	0.0633212	2			538		539	540		0.00170943	1.46055
Radial artery205	539	0.25	0.0315613	0.0315613	1	1142.7	0.00026605						0.00338029
Arcuate arteryPL2_3	540	1.62882	0.0605352	0.0605352	2			540		541	542		0.00138703	1.46055
Radial artery206	541	0.25	0.0315613	0.0315613	1	1142.7	0.00026605						0.00338029
Arcuate arteryPL2_2	542	1.67966	0.057491	0.057491	2			542		543	544		0.000996039	1.46055
Radial artery207	543	0.25	0.0455309	0.0455309	1	377.571	0.000764296						0.00248399
Arcuate arteryPL2_1	544	1.73446	0.0455474	0.0455474	3			544	624	545			0.00176906	1.46055
Radial artery208	545	0.25	0.0455309	0.0455309	1	377.571	0.000764296						0.00248399
Arcuate arteryAL2_8	546	0.937083	0.0634764	0.0634764	2			546		547	548		0.00338313	1.46055
Radial artery209	547	0.25	0.0315613	0.0315613	1	1142.7	0.00026605						0.00338029
Arcuate arteryAL2_7	548	1.70534	0.0606312	0.0606312	2			548		549	550		0.00329133	1.46055
Radial artery210	549	0.25	0.0315613	0.0315613	1	1142.7	0.00026605						0.00338029
Arcuate arteryAL2_6	550	1.67262	0.0575134	0.0575134	2			550		551	552		0.00318799	1.46055
Radial artery211	551	0.25	0.0315613	0.0315613	1	1142.7	0.00026605						0.00338029
Arcuate arteryAL2_5	552	1.76785	0.054042	0.054042	2			552		553	554		0.00307076	1.46055
Radial artery212	553	0.25	0.0315613	0.0315613	1	1142.7	0.00026605						0.00338029
Arcuate arteryAL2_4	554	1.69391	0.0500921	0.0500921	2			554		555	556		0.00293296	1.46055
Radial artery213	555	0.25	0.0315613	0.0315613	1	1142.7	0.00026605						0.00338029
Arcuate arteryAL2_3	556	1.61447	0.0454417	0.0454417	2			556		557	558		0.00276508	1.46055
Radial artery214	557	0.25	0.0315613	0.0315613	1	1142.7	0.00026605						0.00338029
Arcuate arteryAL2_2	558	1.66649	0.0396341	0.0396341	2			558		559	560		0.00254621	1.46055
Radial artery215	559	0.25	0.0315613	0.0315613	1	1142.7	0.00026605						0.00338029
Arcuate arteryAL2_1	560	1.72616	0.0388204	0.0388204	3			560	616	561			0.00249506	1.46055
Radial artery216	561	0.25	0.0315613	0.0315613	1	1142.7	0.00026605						0.00338029
Arcuate arteryAR1_6	562	0.925919	0.0576203	0.0576203	2			562		563	564		0.0031366	1.46055
Radial artery217	563	0.25	0.0315613	0.0315613	1	1142.7	0.00026605						0.00338029
Arcuate arteryAR1_5	564	1.60014	0.0541388	0.0541388	2			564		565	566		0.00302212	1.46055
Radial artery218	565	0.25	0.0315613	0.0315613	1	1142.7	0.00026605						0.00338029
Arcuate arteryAR1_4	566	1.65751	0.0501808	0.0501808	2			566		567	568		0.00288776	1.46055
Radial artery219	567	0.25	0.0315613	0.0315613	1	1142.7	0.00026605						0.00338029
Arcuate arteryAR1_3	568	1.57334	0.0455238	0.0455238	2			568		569	570		0.00272253	1.46055
Radial artery220	569	0.25	0.0315613	0.0315613	1	1142.7	0.00026605						0.00338029
Arcuate arteryAR1_2	570	1.67078	0.0397074	0.0397074	2			570		571	572		0.00250657	1.46055
Radial artery221	571	0.25	0.0315613	0.0315613	1	1142.7	0.00026605						0.00338029
Arcuate arteryAR1_1	572	1.66406	0.0388204	0.0388204	2			572		573	617		0.00245282	1.46055
Radial artery222	573	0.25	0.0315613	0.0315613	1	1142.7	0.00026605						0.00338029
Arcuate arteryPR1_6	574	0.926813	0.0576175	0.0576175	2			574		575	576		0.0031365	1.46055
Radial artery223	575	0.25	0.0315613	0.0315613	1	1142.7	0.00026605						0.00338029
Arcuate arteryPR1_5	576	1.60545	0.0541357	0.0541357	2			576		577	578		0.00302219	1.46055
Radial artery224	577	0.25	0.0315613	0.0315613	1	1142.7	0.00026605						0.00338029
Arcuate arteryPR1_4	578	1.66774	0.0501775	0.0501775	2			578		579	580		0.00288755	1.46055
Radial artery225	579	0.25	0.0315613	0.0315613	1	1142.7	0.00026605						0.00338029
Arcuate arteryPR1_3	580	1.58636	0.0455205	0.0455205	2			580		581	582		0.00272241	1.46055
Radial artery226	581	0.25	0.0315613	0.0315613	1	1142.7	0.00026605						0.00338029
Arcuate arteryPR1_2	582	1.68532	0.0397041	0.0397041	2			582		583	584		0.00250662	1.46055
Radial artery227	583	0.25	0.0315613	0.0315613	1	1142.7	0.00026605						0.00338029
Arcuate arteryPR1_1	584	1.67397	0.0388204	0.0388204	2			584		585	625		0.00245278	1.46055
Radial artery228	585	0.25	0.0315613	0.0315613	1	1142.7	0.00026605						0.00338029
Arcuate arteryPL1_6	586	0.926813	0.0576175	0.0576175	2			586		587	588		0.0031365	1.46055
Radial artery229	587	0.25	0.0315613	0.0315613	1	1142.7	0.00026605						0.00338029
Arcuate arteryPL1_5	588	1.60545	0.0541357	0.0541357	2			588		589	590		0.00302219	1.46055
Radial artery230	589	0.25	0.0315613	0.0315613	1	1142.7	0.00026605						0.00338029
Arcuate arteryPL1_4	590	1.66774	0.0501775	0.0501775	2			590		591	592		0.00288755	1.46055
Radial artery231	591	0.25	0.0315613	0.0315613	1	1142.7	0.00026605						0.00338029
Arcuate arteryPL1_3	592	1.58636	0.0455205	0.0455205	2			592		593	594		0.00272241	1.46055
Radial artery232	593	0.25	0.0315613	0.0315613	1	1142.7	0.00026605						0.00338029
Arcuate arteryPL1_2	594	1.68532	0.0397041	0.0397041	2			594		595	596		0.00250662	1.46055
Radial artery233	595	0.25	0.0315613	0.0315613	1	1142.7	0.00026605						0.00338029
Arcuate arteryPL1_1	596	1.67397	0.0388204	0.0388204	3			596	625	597			0.00245278	1.46055
Radial artery234	597	0.25	0.0315613	0.0315613	1	1142.7	0.00026605						0.00338029
Arcuate arteryAL1_6	598	0.925919	0.0576203	0.0576203	2			598		599	600		0.0031366	1.46055
Radial artery235	599	0.25	0.0315613	0.0315613	1	1142.7	0.00026605						0.00338029
Arcuate arteryAL1_5	600	1.60014	0.0541388	0.0541388	2			600		601	602		0.00302212	1.46055
Radial artery236	601	0.25	0.0315613	0.0315613	1	1142.7	0.00026605						0.00338029
Arcuate arteryAL1_4	602	1.65751	0.0501808	0.0501808	2			602		603	604		0.00288776	1.46055
Radial artery237	603	0.25	0.0315613	0.0315613	1	1142.7	0.00026605						0.00338029
Arcuate arteryAL1_3	604	1.57334	0.0455238	0.0455238	2			604		605	606		0.00272253	1.46055
Radial artery238	605	0.25	0.0315613	0.0315613	1	1142.7	0.00026605						0.00338029
Arcuate arteryAL1_2	606	1.67078	0.0397074	0.0397074	2			606		607	608		0.00250657	1.46055
Radial artery239	607	0.25	0.0315613	0.0315613	1	1142.7	0.00026605						0.00338029
Arcuate arteryAL1_1	608	1.66406	0.0388204	0.0388204	3			608	617	609			0.00245282	1.46055
Radial artery240	609	0.25	0.0315613	0.0315613	1	1142.7	0.00026605						0.00338029
Bridge Arcuate (Anterior)8	610	1.40768	0.0299832	0.0299832	3			168	610	169			0.0024837
Bridge Arcuate (Anterior)7	611	1.63216	0.0299832	0.0299832	3			216	611	217			0.00241782
Bridge Arcuate (Anterior)6	612	1.57421	0.0299832	0.0299832	3			280	612	281			0.00235367
Bridge Arcuate (Anterior)5	613	1.80199	0.0299832	0.0299832	3			352	613	353			0.00229376
Bridge Arcuate (Anterior)4	614	1.93195	0.0299832	0.0299832	3			424	614	425			0.0022369
Bridge Arcuate (Anterior)3	615	1.91795	0.0299832	0.0299832	3			496	615	497			0.00218394
Bridge Arcuate (Anterior)2	616	1.70264	0.0299832	0.0299832	3			560	616	561			0.00213656
Bridge Arcuate (Anterior)1	617	1.62509	0.0299832	0.0299832	3			608	617	609			0.00209997
Bridge Arcuate (Posterior)8	618	1.40768	0.0299832	0.0299832	3			158	618	159			0.0024837
Bridge Arcuate (Posterior)7	619	1.63216	0.0432543	0.0432543	3			204	619	205			0.00106278
Bridge Arcuate (Posterior)6	620	1.57421	0.0432543	0.0432543	3			264	620	265			0.00100668
Bridge Arcuate (Posterior)5	621	1.80199	0.0432543	0.0432543	3			334	621	335			0.000958065
Bridge Arcuate (Posterior)4	622	1.93195	0.0432543	0.0432543	3			406	622	407			0.000915069
Bridge Arcuate (Posterior)3	623	1.91795	0.0432543	0.0432543	3			478	623	479			0.000877594
Bridge Arcuate (Posterior)2	624	1.70264	0.0432543	0.0432543	3			544	624	545			0.000846028
Bridge Arcuate (Posterior)1	625	1.62509	0.0299832	0.0299832	3			596	625	597			0.00209997

## Sheet: Normal 12W
Table S2.10: Geometry, distensibility, viscoelastic properties, and peripheral resistances and compliances of the arterial tree: Low simulation at 12 Weeks of Gestation
Artery_name	Vessel_num	Length	prox_r	dist_r	termination	RTi	CTi	inlet_1	inlet_2	outlet_1	outlet_2	outlet_3	D_ref	tau_T
Asending aorta 1 & 2	1	3.71014	1.18396	1.15982	2			1		2	3	-1	0.0314676	0.327523
Aortic arch A	2	1.85507	1.02172	0.976952	2			2		14	15		0.0283508	0.47826
Brachiocephalic	3	3.15362	1.01	0.9	2			3		4	5		0.0286649	0.138276
Subclavian A (right)	4	3.15362	0.526793	0.412268	2			4		6	7		0.019244	0.230955
Common carotid (right)	5	8.71884	0.625812	0.324496	2			5		12	13		0.018973	0.240707
Vertebral (right)	6	13.8203	0.234176	0.177213	3			6	20	56			0.0113028	1.08866
Subbclavian B, axillary, brachial (right)	7	39.142	0.34562	0.200546	2			7		8	9		0.013957	0.707439
Radial (right)	8	21.7971	0.157886	0.13228	1	7.57576	0.058476						0.00954869	2.31289
Ulner (right)	9	6.21449	0.157906	0.145104	2			9		10	11		0.0098049	2.09965
Interosseous (right)	10	7.32754	0.0897192	0.0769024	1	120.945	0.00366282						0.00684079	0.79656
Ulner B (right)	11	15.8609	0.135768	0.118797	1	7.57576	0.058476						0.0088328	3.31513
Internal carotid (right)	12	16.5101	0.335181	0.252856	2			12		79	80		0.0139049	0.739711
External carotid (right)	13	3.8029	0.284489	0.256039	2			13		83	84		0.0132235	0.354115
Aortic arch B	14	3.61739	1.07224	1.04221	2			14		18	19		0.0287207	0.383406
Common carotid (left)	15	12.8928	0.548543	0.274276	2			15		16	17		0.017409	0.347573
Internal carotid (right)	16	16.5101	0.312685	0.241892	2			16		81	82		0.013439	0.805312
External carotid (left)	17	3.8029	0.267524	0.244758	2			17		85	86		0.0128022	0.415925
Thoracic aorta A	18	4.82319	1.01647	0.960566	2			18		26	27		0.02744	0.453755
Subclavian A (left)	19	3.15362	0.428152	0.330844	2			19		20	21		0.017154	0.269151
Vertebrl (left)	20	13.7275	0.027	0.0258651	3			6	20	56			0.0035488	1.08194
Subbclavian B, axillary, brachial (left)	21	39.142	0.346527	0.201069	2			21		22	23		0.013974	0.715528
Radial (left)	22	21.7971	0.149268	0.119414	1	7.57576	0.058476						0.00912199	2.84299
Ulner (left)	23	6.21449	0.183714	0.183714	2			23		24	25		0.010995	1.25051
Interosseous (left)	24	7.32754	0.0769514	0.0769514	1	120.945	0.00366282						0.00652209	1.01342
Ulner B (left)	25	15.8609	0.174963	0.157893	1	7.57576	0.058476						0.010363	1.57998
Intercostals	26	7.42029	0.744553	0.561367	1	1.01304	0.437296						0.0207893	0.20678
Thoracic aorta B	27	9.64638	0.960765	0.751145	2			27		28	29		0.0246983	0.60694
Abdominal aorta A	28	4.91594	0.701644	0.701644	2			28		34	35		0.0219699	0.897436
Celiac A	29	1.85507	0.462775	0.409379	2			29		30	31		0.0163167	0.850584
Celiac B	30	1.85507	0.308864	0.291039	2			30		32	33		0.0130357	1.79809
Hepatic	31	6.12174	0.322842	0.263059	1	2.63392	0.168191						0.0128525	0.875117
Gastric	32	6.58551	0.190239	0.178349	1	3.92675	0.112816						0.00972949	2.31968
Spenic	33	5.84348	0.250054	0.232198	1	1.67876	0.263885						0.0114361	2.42517
Superior mesenteric	34	5.47246	0.467869	0.420487	1	0.675363	0.655944						0.0165017	0.976937
Abdominal aorta B	35	1.85507	0.655394	0.643999	2			35		36	37		0.0210717	0.818036
Renal (right)	36	2.96812	0.30796	0.30796	1	0.820084	0.540189						0.013251	2.3914
Abdominal aorta C	37	1.85507	0.663342	0.663342	2			37		38	39		0.0214835	0.529215
Renal (left)	38	2.96812	0.307979	0.307979	1	0.820084	0.540189						0.013251	2.39024
Abdominal Aorta D1	39	4.91594	0.629799	0.597223	4			39		99	100	101	0.0208581	0.36638
Inferior mesenteric	40	4.63768	0.279261	0.190137	1	4.98804	0.0888125						0.0112512	0.897146
Abdominal aorta E	41	1.85507	0.56245	0.54162	2			41		42	43		0.0199366	0.399322
Common iliac (right)	42	5.47246	0.416783	0.369299	2			42		50	51		0.0162613	0.552867
Common iliac (left)	43	5.47246	0.416783	0.369299	2			43		44	45		0.0162613	0.552867
External iliac (left)	44	13.3565	0.338799	0.322919	2			44		46	47		0.0149964	0.619859
Internal iliac I (left)	45	2.31884	0.196009	0.196009	2			45		104	105		0.00757172	1.46994
Femoral (left)	46	41.0899	0.279238	0.204056	2			46		48	49		0.0123767	0.992153
Deep femoral (left)	47	11.687	0.205543	0.19012	1	6.85062	0.0646657						0.0110966	1.07643
Posterior tibial (left)	48	29.7739	0.162983	0.147207	1	6.85062	0.0646657						0.00952003	2.04866
Anterior tibial (left)	49	31.8145	0.139324	0.123251	1	8.01466	0.0552737						0.0085866	2.72175
External iliac (right)	50	13.3565	0.338799	0.322919	2			50		52	53		0.0149964	0.619859
Internal iliac I (right)	51	2.31884	0.196009	0.196009	2			51		102	103		0.00757172	1.46994
Femoral (right)	52	41.0899	0.279238	0.204056	2			52		54	55		0.0123767	0.992153
Deep femoral (right)	53	11.687	0.205543	0.19012	1	6.85062	0.0646657						0.0110966	1.07643
Posterior tibial (right)	54	29.7739	0.162983	0.147207	1	6.85062	0.0646657						0.00952003	2.04866
Anterior tibial (right)	55	31.8145	0.139324	0.123251	1	8.01466	0.0552737						0.0085866	2.72175
Basilar artery 2	56	1.85507	0.22399	0.201596	4			56		57	58	59	0.0114476	0.982932
Superior cerebellar (right)	57	0.927536	0.0947609	0.0780377	1	32.9448	0.000219422						0.00667433	2.6904
Superior cerebellar (left)	58	0.927536	0.0947609	0.0780377	1	32.9448	0.000219422						0.00667433	2.6904
Basilar artery 1	59	0.463768	0.174434	0.151932	2			59		60	61		0.00975527	1.38062
Posterior cerbral 1 (right)	60	0.185507	0.107526	0.107526	3			60	62	64			0.00759557	2.23466
Posterior cerbral 1 (left)	61	0.185507	0.107526	0.107526	3			61	63	65			0.00759557	2.65715
Posterior communicating (right)	62	0.371014	0.06	0.06	3			60	62	64			0.00544798	4.6924
Posterior communicating (left)	63	0.371014	0.06	0.06	3			61	63	65			0.00544798	3.02129
Posteror cerebbral 2 (right)	64	5.47246	0.112481	0.101234	1	13.2074	0.000353513						0.00758053	3.44007
Posteror cerebbral 2 (left)	65	5.47246	0.112481	0.101234	1	13.2074	0.000353513						0.00758053	3.43929
ICA distal Pco-ant. Chor. Seg. (right)	66	0.185507	0.228789	0.222915	2			66		95	96		0.0118671	1.36475
ICA distal Pco-ant. Chor. Seg. (left)	67	0.185507	0.228789	0.222915	2			67		97	98		0.0118671	1.26168
Anterior cerebral 1 (right)	68	1.11304	0.118524	0.112887	2			68		76	77		0.00793547	3.1239
Anterior cerebral 1 (left)	69	1.11304	0.118524	0.112887	3			69	77	78			0.00793547	2.45937
Middle cerebral M1 (right)	70	0.742029	0.182819	0.170638	2			70		71	72		0.0102475	1.56217
MCA M2 sup. Fr. Cist. Sylvian bif. (rigt)	71	6.58551	0.121799	0.0608995	1	12.3379	0.000170661						0.00689705	5.65284
MCA M2 sup. Fr. Dist. Sylvian bif. (rigt)	72	6.49275	0.121697	0.0608485	1	12.3379	0.000170661						0.00689367	5.67156
Middle cerebral M1 (left)	73	0.742029	0.182819	0.170638	2			73		74	75		0.0102475	1.55778
MCA M2 sup. Fr. Cist. Sylvian bif. (rigt)	74	6.58551	0.121799	0.0608995	1	12.3379	0.000170661						0.00689705	5.6356
MCA M2 sup. Fr. Dist. Sylvian bif. (left)	75	6.49275	0.121697	0.0608485	1	12.3379	0.000170661						0.00689367	5.65424
Anterior cerebral A2 (right)	76	2.22609	0.101565	0.0959225	1	13.2074	0.000286467						0.00722959	4.42483
Anterior communicating	77	0.185507	0.065	0.065	3			69	77	78			0.005716	1.29185
Anterior cerebral A2 (left)	78	2.22609	0.101565	0.0959225	1	13.2074	0.000286467						0.00722959	4.4203
Intenal carotid sinus (right)	79	1.02029	0.251106	0.227749	2			79		62	66		0.0122941	1.24904
Ophthalmic (right)	80	1.02029	0.0632994	0.0316492	1	32.9448	2.43802e-06						0.0046575	15.2932
Intenal carotid sinus (left)	81	1.02029	0.251106	0.227749	2			81		63	67		0.0122941	1.12133
Ophthalmic (left)	82	1.02029	0.0632994	0.0316492	1	32.9448	2.43802e-06						0.0046575	15.2433
External carotid 2 (right)	83	5.65797	0.227054	0.198676	2			83		87	88		0.011459	0.567723
Sup. Thy.asc.ph.lyng.fac.occ. (right)	84	8.90435	0.117044	0.058523	1	37.0136	0.000359608						0.00673615	2.23285
External carotid 2 (left)	85	5.65797	0.227054	0.198676	2			85		89	90		0.011459	0.567217
Sup. Thy.asc.ph.lyng.fac.occ. (left)	86	8.90435	0.117044	0.058523	1	37.0136	0.000359608						0.00673615	2.2294
Superficial temporal (right)	87	5.65797	0.180327	0.169054	2			87		91	92		0.0101787	0.686408
Maxillary (right)	88	8.44058	0.126818	0.0576428	1	30.8447	0.000304752						0.00693884	2.3099
Superficial temporal (left)	89	5.65797	0.180327	0.169054	2			89		93	94		0.0101787	0.685673
Maxillary (left)	90	8.44058	0.126818	0.0576428	1	30.8447	0.000304752						0.00693884	2.30634
Supeficial temporal frontal br. (right)	91	8.81159	0.125403	0.0798035	1	30.8447	0.000499794						0.0073972	1.69235
Supeficial temporal patietal br. (right)	92	8.90435	0.125422	0.0798127	1	30.8447	0.000463224						0.00739782	1.69123
Supeficial temporal frontal br. (left)	93	8.81159	0.125403	0.0798035	1	30.8447	0.000499794						0.0073972	1.68986
Supeficial temporal patietal br. (left)	94	8.90435	0.125422	0.0798127	1	30.8447	0.000463224						0.00739782	1.68875
Ant. Choroidal (right)	95	3.33913	0.0854946	0.0740948	1	24.6758	0.000938638						0.00636149	4.44792
ICA distal cnt. Chor. -M1 seg. (right)	96	0.185507	0.224573	0.224573	2			96		68	70		0.0118248	1.18863
Ant. Choroidal (left)	97	3.33913	0.0854946	0.0740948	1	24.6758	0.000938638						0.00636149	4.43401
ICA distal cnt. Chor. -M1 seg. (left)	98	0.185507	0.224573	0.224573	2			98		69	73		0.0118248	1.08214
Abdominal Aorta D2	99	4.91594	0.599204	0.599204	2			99		40	41		0.0207787	0.36638
Ovarian 1 (right)	100	2	0.0816695	0.0735025	2			100		108	110		0.00482323
Ovarian 1 (left)	101	2	0.0816695	0.0735025	2			101		109	111		0.00482323
Internal iliac II (right)	102	2.3188	0.07688	0.07688	1	178.01	0.0024887						0.0063217	1.46994
Uterine 1 (right)	103	1	0.194069	0.194069	2			103		106	112		0.0073829	1.46994
Internal iliac II (left)	104	2.3188	0.07688	0.07688	1	178.01	0.0024887						0.0063217	1.46994
Uterine 1 (left)	105	1	0.194069	0.194069	2			105		107	113		0.0073829	1.46994
Cervix (right)	106	1	0.053103	0.053103	1	236.079	0.00187649						0.0050631	1.46994
Cervix (left)	107	1	0.053103	0.053103	1	236.079	0.00187649						0.0050631	1.46994
Ovarian 2 (right)	108	0.5	0.0802972	0.0802972	2			108		124	126		0.00489745
Ovarian 2 (left)	109	0.5	0.0802972	0.0802972	2			109		125	127		0.00489745
Ovarian 3 (right)	110	0.25	0.03	0.03	1	236.079	0.00187649						0.00297215
Ovarian 3 (left)	111	0.25	0.03	0.03	1	236.079	0.00187649						0.00297215
Uterine2 (right)	112	4.26973	0.192586	0.192586	4			112		114	130	140	0.00330266	1.46994
Uterine2 (left)	113	4.26973	0.192586	0.192586	4			113		115	150	160	0.00330266	1.46994
Uterine3 (right)	114	3.23071	0.189542	0.189542	4			114		116	170	182	0.00305028	1.46994
Uterine3 (left)	115	3.23071	0.189542	0.189542	4			115		117	194	206	0.00305028	1.46994
Uterine4 (right)	116	3.31513	0.180699	0.180699	4			116		118	218	234	0.00299296	1.46994
Uterine4 (left)	117	3.31513	0.180699	0.180699	4			117		119	250	266	0.00299296	1.46994
Uterine5 (right)	118	3.29735	0.163283	0.163283	4			118		120	282	300	0.00310545	1.46994
Uterine5 (left)	119	3.29735	0.163283	0.163283	4			119		121	318	336	0.00310545	1.46994
Uterine6 (right)	120	3.30331	0.137251	0.137251	4			120		122	354	372	0.00340816	1.46994
Uterine6 (left)	121	3.30331	0.137251	0.137251	4			121		123	390	408	0.00340816	1.46994
Uterine7 (right)	122	3.23813	0.118818	0.118818	5			122	124	426	444		0.0053269	1.46994
Uterine7 (left)	123	3.23813	0.118818	0.118818	5			123	125	462	480		0.0053269	1.46994
Uterine8 (right)	124	1.60406	0.100386	0.100386	5			122	124	426	444		0.00624402	1.46994
Uterine8 (left)	125	1.60406	0.100386	0.100386	5			123	125	462	480		0.00624402	1.46994
Uterine9 (right)	126	1.60406	0.106739	0.106739	4			126		128	498	514	0.00428487	1.46994
Uterine9 (left)	127	1.60406	0.106739	0.106739	4			127		129	530	546	0.00428487	1.46994
Uterine10 (right)	128	3.25948	0.0723781	0.0723781	2			128		562	574		0.00384882	1.46994
Uterine10 (left)	129	3.25948	0.0723781	0.0723781	2			129		586	598		0.00384882	1.46994
Arcuate arteryAR8_5	130	0.808115	0.0539529	0.0539529	2			130		131	132		0.00324766	1.55505
Radial artery1	131	0.25	0.0309029	0.0309029	1	1147.4	0.000264959						0.00341071
Arcuate arteryAR8_4	132	1.50146	0.0500114	0.0500114	2			132		133	134		0.00310003	1.55505
Radial artery2	133	0.25	0.0309029	0.0309029	1	1147.4	0.000264959						0.00341071
Arcuate arteryAR8_3	134	1.5196	0.0453788	0.0453788	2			134		135	136		0.00291181	1.55505
Radial artery3	135	0.25	0.0309029	0.0309029	1	1147.4	0.000264959						0.00341071
Arcuate arteryAR8_2	136	1.4989	0.0395895	0.0395895	2			136		137	138		0.00266321	1.55505
Radial artery4	137	0.25	0.0309029	0.0309029	1	1147.4	0.000264959						0.00341071
Arcuate arteryAR8_1	138	1.54307	0.0380106	0.0380106	2			138		139	610		0.00255811	1.55505
Radial artery5	139	0.25	0.0309029	0.0309029	1	1147.4	0.000264959						0.00341071
Arcuate arteryPR8_5	140	0.80895	0.053951	0.053951	2			140		141	142		0.00324798	1.55505
Radial artery6	141	0.25	0.0309029	0.0309029	1	1147.4	0.000264959						0.00341071
Arcuate arteryPR8_4	142	1.50699	0.0500103	0.0500103	2			142		143	144		0.00310099	1.55505
Radial artery7	143	0.25	0.0309029	0.0309029	1	1147.4	0.000264959						0.00341071
Arcuate arteryPR8_3	144	1.52982	0.0453756	0.0453756	2			144		145	146		0.0029137	1.55505
Radial artery8	145	0.25	0.0309029	0.0309029	1	1147.4	0.000264959						0.00341071
Arcuate arteryPR8_2	146	1.51125	0.0395874	0.0395874	2			146		147	148		0.00266562	1.55505
Radial artery9	147	0.25	0.0309029	0.0309029	1	1147.4	0.000264959						0.00341071
Arcuate arteryPR8_1	148	1.5528	0.0380106	0.0380106	2			148		149	618		0.00256033	1.55505
Radial artery10	149	0.25	0.0309029	0.0309029	1	1147.4	0.000264959						0.00341071
Arcuate arteryPL8_5	150	0.80895	0.053951	0.053951	2			150		151	152		0.00324798	1.55505
Radial artery11	151	0.25	0.0309029	0.0309029	1	1147.4	0.000264959						0.00341071
Arcuate arteryPL8_4	152	1.50699	0.0500103	0.0500103	2			152		153	154		0.00310099	1.55505
Radial artery12	153	0.25	0.0309029	0.0309029	1	1147.4	0.000264959						0.00341071
Arcuate arteryPL8_3	154	1.52982	0.0453756	0.0453756	2			154		155	156		0.0029137	1.55505
Radial artery13	155	0.25	0.0309029	0.0309029	1	1147.4	0.000264959						0.00341071
Arcuate arteryPL8_2	156	1.51125	0.0395874	0.0395874	2			156		157	158		0.00266562	1.55505
Radial artery14	157	0.25	0.0309029	0.0309029	1	1147.4	0.000264959						0.00341071
Arcuate arteryPL8_1	158	1.5528	0.0380106	0.0380106	3			158	618	159			0.00256033	1.55505
Radial artery15	159	0.25	0.0309029	0.0309029	1	1147.4	0.000264959						0.00341071
Arcuate arteryAL8_5	160	0.808115	0.0539529	0.0539529	2			160		161	162		0.00324766	1.55505
Radial artery16	161	0.25	0.0309029	0.0309029	1	1147.4	0.000264959						0.00341071
Arcuate arteryAL8_4	162	1.50146	0.0500114	0.0500114	2			162		163	164		0.00310003	1.55505
Radial artery17	163	0.25	0.0309029	0.0309029	1	1147.4	0.000264959						0.00341071
Arcuate arteryAL8_3	164	1.5196	0.0453788	0.0453788	2			164		165	166		0.00291181	1.55505
Radial artery18	165	0.25	0.0309029	0.0309029	1	1147.4	0.000264959						0.00341071
Arcuate arteryAL8_2	166	1.4989	0.0395895	0.0395895	2			166		167	168		0.00266321	1.55505
Radial artery19	167	0.25	0.0309029	0.0309029	1	1147.4	0.000264959						0.00341071
Arcuate arteryAL8_1	168	1.54307	0.0380106	0.0380106	3			168	610	169			0.00255811	1.55505
Radial artery20	169	0.25	0.0309029	0.0309029	1	1147.4	0.000264959						0.00341071
Arcuate arteryAR7_6	170	1.02985	0.0570937	0.0570937	2			170		171	172		0.00319777	1.55505
Radial artery21	171	0.25	0.0309029	0.0309029	1	1147.4	0.000264959						0.00341071
Arcuate arteryAR7_5	172	1.78083	0.0536501	0.0536501	2			172		173	174		0.00307682	1.55505
Radial artery22	173	0.25	0.0309029	0.0309029	1	1147.4	0.000264959						0.00341071
Arcuate arteryAR7_4	174	1.84781	0.0497273	0.0497273	2			174		175	176		0.00293068	1.55505
Radial artery23	175	0.25	0.0309029	0.0309029	1	1147.4	0.000264959						0.00341071
Arcuate arteryAR7_3	176	1.75896	0.0451087	0.0451087	2			176		177	178		0.00274903	1.55505
Radial artery24	177	0.25	0.0309029	0.0309029	1	1147.4	0.000264959						0.00341071
Arcuate arteryAR7_2	178	1.87532	0.0393429	0.0393429	2			178		179	180		0.00251302	1.55505
Radial artery25	179	0.25	0.0309029	0.0309029	1	1147.4	0.000264959						0.00341071
Arcuate arteryAR7_1	180	1.87559	0.0380106	0.0380106	2			180		181	611		0.00242392	1.55505
Radial artery26	181	0.25	0.0309029	0.0309029	1	1147.4	0.000264959						0.00341071
Arcuate arteryPR7_6	182	1.0308	0.0876272	0.0876272	2			182		183	184		0.00106642	1.55505
Radial artery27	183	0.25	0.0309029	0.0309029	1	1147.4	0.000264959						0.00341071
Arcuate arteryPR7_5	184	1.78645	0.0862211	0.0862211	2			184		185	186		0.000911602	1.55505
Radial artery28	185	0.25	0.0309029	0.0309029	1	1147.4	0.000264959						0.00341071
Arcuate arteryPR7_4	186	1.85862	0.084776	0.084776	2			186		187	188		0.000760325	1.55505
Radial artery29	187	0.25	0.0309029	0.0309029	1	1147.4	0.000264959						0.00341071
Arcuate arteryPR7_3	188	1.7727	0.0832894	0.0832894	2			188		189	190		0.00062198	1.55505
Radial artery30	189	0.25	0.0566898	0.0566898	1	185.108	0.000873832						0.00162604
Arcuate arteryPR7_2	190	1.89059	0.0726616	0.0726616	2			190		191	192		0.000569354	1.55505
Radial artery31	191	0.25	0.0566898	0.0566898	1	185.108	0.000873832						0.00162604
Arcuate arteryPR7_1	192	1.88596	0.0575807	0.0575807	2			192		193	619		0.000825572	1.55505
Radial artery32	193	0.25	0.0566898	0.0566898	1	185.108	0.000873832						0.00162604
Arcuate arteryPL7_6	194	1.0308	0.0876272	0.0876272	2			194		195	196		0.00106642	1.55505
Radial artery33	195	0.25	0.0309029	0.0309029	1	1147.4	0.000264959						0.00341071
Arcuate arteryPL7_5	196	1.78645	0.0862211	0.0862211	2			196		197	198		0.000911602	1.55505
Radial artery34	197	0.25	0.0309029	0.0309029	1	1147.4	0.000264959						0.00341071
Arcuate arteryPL7_4	198	1.85862	0.084776	0.084776	2			198		199	200		0.000760325	1.55505
Radial artery35	199	0.25	0.0309029	0.0309029	1	1147.4	0.000264959						0.00341071
Arcuate arteryPL7_3	200	1.7727	0.0832894	0.0832894	2			200		201	202		0.00062198	1.55505
Radial artery36	201	0.25	0.0566898	0.0566898	1	185.108	0.000873832						0.00162604
Arcuate arteryPL7_2	202	1.89059	0.0726616	0.0726616	2			202		203	204		0.000569354	1.55505
Radial artery37	203	0.25	0.0566898	0.0566898	1	185.108	0.000873832						0.00162604
Arcuate arteryPL7_1	204	1.88596	0.0575807	0.0575807	3			204	619	205			0.000825572	1.55505
Radial artery38	205	0.25	0.0566898	0.0566898	1	185.108	0.000873832						0.00162604
Arcuate arteryAL7_6	206	1.02985	0.0570937	0.0570937	2			206		207	208		0.00319777	1.55505
Radial artery39	207	0.25	0.0309029	0.0309029	1	1147.4	0.000264959						0.00341071
Arcuate arteryAL7_5	208	1.78083	0.0536501	0.0536501	2			208		209	210		0.00307682	1.55505
Radial artery40	209	0.25	0.0309029	0.0309029	1	1147.4	0.000264959						0.00341071
Arcuate arteryAL7_4	210	1.84781	0.0497273	0.0497273	2			210		211	212		0.00293068	1.55505
Radial artery41	211	0.25	0.0309029	0.0309029	1	1147.4	0.000264959						0.00341071
Arcuate arteryAL7_3	212	1.75896	0.0451087	0.0451087	2			212		213	214		0.00274903	1.55505
Radial artery42	213	0.25	0.0309029	0.0309029	1	1147.4	0.000264959						0.00341071
Arcuate arteryAL7_2	214	1.87532	0.0393429	0.0393429	2			214		215	216		0.00251302	1.55505
Radial artery43	215	0.25	0.0309029	0.0309029	1	1147.4	0.000264959						0.00341071
Arcuate arteryAL7_1	216	1.87559	0.0380106	0.0380106	3			216	611	217			0.00242392	1.55505
Radial artery44	217	0.25	0.0309029	0.0309029	1	1147.4	0.000264959						0.00341071
Arcuate arteryAR6_8	218	0.968024	0.0626322	0.0626322	2			218		219	220		0.00321562	1.55505
Radial artery45	219	0.25	0.0309029	0.0309029	1	1147.4	0.000264959						0.00341071
Arcuate arteryAR6_7	220	1.76227	0.0598286	0.0598286	2			220		221	222		0.00312649	1.55505
Radial artery46	221	0.25	0.0309029	0.0309029	1	1147.4	0.000264959						0.00341071
Arcuate arteryAR6_6	222	1.7301	0.056756	0.056756	2			222		223	224		0.00302299	1.55505
Radial artery47	223	0.25	0.0309029	0.0309029	1	1147.4	0.000264959						0.00341071
Arcuate arteryAR6_5	224	1.83158	0.0533338	0.0533338	2			224		225	226		0.00290261	1.55505
Radial artery48	225	0.25	0.0309029	0.0309029	1	1147.4	0.000264959						0.00341071
Arcuate arteryAR6_4	226	1.75912	0.0494389	0.0494389	2			226		227	228		0.00276	1.55505
Radial artery49	227	0.25	0.0309029	0.0309029	1	1147.4	0.000264959						0.00341071
Arcuate arteryAR6_3	228	1.68146	0.0448524	0.0448524	2			228		229	230		0.00258774	1.55505
Radial artery50	229	0.25	0.0309029	0.0309029	1	1147.4	0.000264959						0.00341071
Arcuate arteryAR6_2	230	1.74116	0.0391231	0.0391231	2			230		231	232		0.00236832	1.55505
Radial artery51	231	0.25	0.0309029	0.0309029	1	1147.4	0.000264959						0.00341071
Arcuate arteryAR6_1	232	1.8085	0.0380106	0.0380106	2			232		233	612		0.00229648	1.55505
Radial artery52	233	0.25	0.0309029	0.0309029	1	1147.4	0.000264959						0.00341071
Arcuate arteryPR6_8	234	0.968693	0.106746	0.106746	2			234		235	236		0.000831949	1.55505
Radial artery53	235	0.25	0.0309029	0.0309029	1	1147.4	0.000264959						0.00341071
Arcuate arteryPR6_7	236	1.76648	0.105809	0.105809	2			236		237	238		0.000759644	1.55505
Radial artery54	237	0.25	0.0309029	0.0309029	1	1147.4	0.000264959						0.00341071
Arcuate arteryPR6_6	238	1.73794	0.10486	0.10486	2			238		239	240		0.000691339	1.55505
Radial artery55	239	0.25	0.0566898	0.0566898	1	185.108	0.000873832						0.00162604
Arcuate arteryPR6_5	240	1.84342	0.0985781	0.0985781	2			240		241	242		0.000664274	1.55505
Radial artery56	241	0.25	0.0566898	0.0566898	1	185.108	0.000873832						0.00162604
Arcuate arteryPR6_4	242	1.77299	0.0914153	0.0914153	2			242		243	244		0.000632573	1.55505
Radial artery57	243	0.25	0.0566898	0.0566898	1	185.108	0.000873832						0.00162604
Arcuate arteryPR6_3	244	1.69547	0.0829619	0.0829619	2			244		245	246		0.000594227	1.55505
Radial artery58	245	0.25	0.0566898	0.0566898	1	185.108	0.000873832						0.00162604
Arcuate arteryPR6_2	246	1.75398	0.07238	0.07238	2			246		247	248		0.000545097	1.55505
Radial artery59	247	0.25	0.0566898	0.0566898	1	185.108	0.000873832						0.00162604
Arcuate arteryPR6_1	248	1.81656	0.0573596	0.0573596	2			248		249	620		0.000774423	1.55505
Radial artery60	249	0.25	0.0566898	0.0566898	1	185.108	0.000873832						0.00162604
Arcuate arteryPL6_8	250	0.968693	0.106746	0.106746	2			250		251	252		0.000831949	1.55505
Radial artery61	251	0.25	0.0309029	0.0309029	1	1147.4	0.000264959						0.00341071
Arcuate arteryPL6_7	252	1.76648	0.105809	0.105809	2			252		253	254		0.000759644	1.55505
Radial artery62	253	0.25	0.0309029	0.0309029	1	1147.4	0.000264959						0.00341071
Arcuate arteryPL6_6	254	1.73794	0.10486	0.10486	2			254		255	256		0.000691339	1.55505
Radial artery63	255	0.25	0.0566898	0.0566898	1	185.108	0.000873832						0.00162604
Arcuate arteryPL6_5	256	1.84342	0.0985781	0.0985781	2			256		257	258		0.000664274	1.55505
Radial artery64	257	0.25	0.0566898	0.0566898	1	185.108	0.000873832						0.00162604
Arcuate arteryPL6_4	258	1.77299	0.0914153	0.0914153	2			258		259	260		0.000632573	1.55505
Radial artery65	259	0.25	0.0566898	0.0566898	1	185.108	0.000873832						0.00162604
Arcuate arteryPL6_3	260	1.69547	0.0829619	0.0829619	2			260		261	262		0.000594227	1.55505
Radial artery66	261	0.25	0.0566898	0.0566898	1	185.108	0.000873832						0.00162604
Arcuate arteryPL6_2	262	1.75398	0.07238	0.07238	2			262		263	264		0.000545097	1.55505
Radial artery67	263	0.25	0.0566898	0.0566898	1	185.108	0.000873832						0.00162604
Arcuate arteryPL6_1	264	1.81656	0.0573596	0.0573596	3			264	620	265			0.000774423	1.55505
Radial artery68	265	0.25	0.0566898	0.0566898	1	185.108	0.000873832						0.00162604
Arcuate arteryAL6_8	266	0.968024	0.0626322	0.0626322	2			266		267	268		0.00321562	1.55505
Radial artery69	267	0.25	0.0309029	0.0309029	1	1147.4	0.000264959						0.00341071
Arcuate arteryAL6_7	268	1.76227	0.0598286	0.0598286	2			268		269	270		0.00312649	1.55505
Radial artery70	269	0.25	0.0309029	0.0309029	1	1147.4	0.000264959						0.00341071
Arcuate arteryAL6_6	270	1.7301	0.056756	0.056756	2			270		271	272		0.00302299	1.55505
Radial artery71	271	0.25	0.0309029	0.0309029	1	1147.4	0.000264959						0.00341071
Arcuate arteryAL6_5	272	1.83158	0.0533338	0.0533338	2			272		273	274		0.00290261	1.55505
Radial artery72	273	0.25	0.0309029	0.0309029	1	1147.4	0.000264959						0.00341071
Arcuate arteryAL6_4	274	1.75912	0.0494389	0.0494389	2			274		275	276		0.00276	1.55505
Radial artery73	275	0.25	0.0309029	0.0309029	1	1147.4	0.000264959						0.00341071
Arcuate arteryAL6_3	276	1.68146	0.0448524	0.0448524	2			276		277	278		0.00258774	1.55505
Radial artery74	277	0.25	0.0309029	0.0309029	1	1147.4	0.000264959						0.00341071
Arcuate arteryAL6_2	278	1.74116	0.0391231	0.0391231	2			278		279	280		0.00236832	1.55505
Radial artery75	279	0.25	0.0309029	0.0309029	1	1147.4	0.000264959						0.00341071
Arcuate arteryAL6_1	280	1.8085	0.0380106	0.0380106	3			280	612	281			0.00229648	1.55505
Radial artery76	281	0.25	0.0309029	0.0309029	1	1147.4	0.000264959						0.00341071
Arcuate arteryAR5_9	282	0.930842	0.064935	0.064935	2			282		283	284		0.00313198	1.55505
Radial artery77	283	0.25	0.0309029	0.0309029	1	1147.4	0.000264959						0.00341071
Arcuate arteryAR5_8	284	1.85171	0.0623556	0.0623556	2			284		285	286		0.00305514	1.55505
Radial artery78	285	0.25	0.0309029	0.0309029	1	1147.4	0.000264959						0.00341071
Arcuate arteryAR5_7	286	1.82473	0.0595617	0.0595617	2			286		287	288		0.00296723	1.55505
Radial artery79	287	0.25	0.0309029	0.0309029	1	1147.4	0.000264959						0.00341071
Arcuate arteryAR5_6	288	1.78326	0.0565008	0.0565008	2			288		289	290		0.00286718	1.55505
Radial artery80	289	0.25	0.0309029	0.0309029	1	1147.4	0.000264959						0.00341071
Arcuate arteryAR5_5	290	1.89997	0.0530926	0.0530926	2			290		291	292		0.00275147	1.55505
Radial artery81	291	0.25	0.0309029	0.0309029	1	1147.4	0.000264959						0.00341071
Arcuate arteryAR5_4	292	1.82663	0.0492127	0.0492127	2			292		293	294		0.00261498	1.55505
Radial artery82	293	0.25	0.0309029	0.0309029	1	1147.4	0.000264959						0.00341071
Arcuate arteryAR5_3	294	1.75263	0.0446445	0.0446445	2			294		295	296		0.0024516	1.55505
Radial artery83	295	0.25	0.0309029	0.0309029	1	1147.4	0.000264959						0.00341071
Arcuate arteryAR5_2	296	1.83783	0.0389398	0.0389398	2			296		297	298		0.00224427	1.55505
Radial artery84	297	0.25	0.0309029	0.0309029	1	1147.4	0.000264959						0.00341071
Arcuate arteryAR5_1	298	1.78405	0.0380106	0.0380106	2			298		299	613		0.00218289	1.55505
Radial artery85	299	0.25	0.0309029	0.0309029	1	1147.4	0.000264959						0.00341071
Arcuate arteryPR5_9	300	0.931378	0.111803	0.111803	2			300		301	302		0.000800977	1.55505
Radial artery86	301	0.25	0.0309029	0.0309029	1	1147.4	0.000264959						0.00341071
Arcuate arteryPR5_8	302	1.85551	0.110954	0.110954	2			302		303	304		0.000744808	1.55505
Radial artery87	303	0.25	0.0309029	0.0309029	1	1147.4	0.000264959						0.00341071
Arcuate arteryPR5_7	304	1.83206	0.110096	0.110096	2			304		305	306		0.000691398	1.55505
Radial artery88	305	0.25	0.0566898	0.0566898	1	185.108	0.000873832						0.00162604
Arcuate arteryPR5_6	306	1.79358	0.104479	0.104479	2			306		307	308		0.000668694	1.55505
Radial artery89	307	0.25	0.0566898	0.0566898	1	185.108	0.000873832						0.00162604
Arcuate arteryPR5_5	308	1.9138	0.0982151	0.0982151	2			308		309	310		0.00064268	1.55505
Radial artery90	309	0.25	0.0566898	0.0566898	1	185.108	0.000873832						0.00162604
Arcuate arteryPR5_4	310	1.84164	0.0910737	0.0910737	2			310		311	312		0.000612219	1.55505
Radial artery91	311	0.25	0.0566898	0.0566898	1	185.108	0.000873832						0.00162604
Arcuate arteryPR5_3	312	1.76704	0.0826471	0.0826471	2			312		313	314		0.000575497	1.55505
Radial artery92	313	0.25	0.0566898	0.0566898	1	185.108	0.000873832						0.00162604
Arcuate arteryPR5_2	314	1.8506	0.0721014	0.0721014	2			314		315	316		0.00052842	1.55505
Radial artery93	315	0.25	0.0566898	0.0566898	1	185.108	0.000873832						0.00162604
Arcuate arteryPR5_1	316	1.79149	0.0571387	0.0571387	2			316		317	621		0.000735068	1.55505
Radial artery94	317	0.25	0.0566898	0.0566898	1	185.108	0.000873832						0.00162604
Arcuate arteryPL5_9	318	0.931378	0.111803	0.111803	2			318		319	320		0.000800977	1.55505
Radial artery95	319	0.25	0.0309029	0.0309029	1	1147.4	0.000264959						0.00341071
Arcuate arteryPL5_8	320	1.85551	0.110954	0.110954	2			320		321	322		0.000744808	1.55505
Radial artery96	321	0.25	0.0309029	0.0309029	1	1147.4	0.000264959						0.00341071
Arcuate arteryPL5_7	322	1.83206	0.110096	0.110096	2			322		323	324		0.000691398	1.55505
Radial artery97	323	0.25	0.0566898	0.0566898	1	185.108	0.000873832						0.00162604
Arcuate arteryPL5_6	324	1.79358	0.104479	0.104479	2			324		325	326		0.000668694	1.55505
Radial artery98	325	0.25	0.0566898	0.0566898	1	185.108	0.000873832						0.00162604
Arcuate arteryPL5_5	326	1.9138	0.0982151	0.0982151	2			326		327	328		0.00064268	1.55505
Radial artery99	327	0.25	0.0566898	0.0566898	1	185.108	0.000873832						0.00162604
Arcuate arteryPL5_4	328	1.84164	0.0910737	0.0910737	2			328		329	330		0.000612219	1.55505
Radial artery100	329	0.25	0.0566898	0.0566898	1	185.108	0.000873832						0.00162604
Arcuate arteryPL5_3	330	1.76704	0.0826471	0.0826471	2			330		331	332		0.000575497	1.55505
Radial artery101	331	0.25	0.0566898	0.0566898	1	185.108	0.000873832						0.00162604
Arcuate arteryPL5_2	332	1.8506	0.0721014	0.0721014	2			332		333	334		0.00052842	1.55505
Radial artery102	333	0.25	0.0566898	0.0566898	1	185.108	0.000873832						0.00162604
Arcuate arteryPL5_1	334	1.79149	0.0571387	0.0571387	3			334	621	335			0.000735068	1.55505
Radial artery103	335	0.25	0.0566898	0.0566898	1	185.108	0.000873832						0.00162604
Arcuate arteryAL5_9	336	0.930842	0.064935	0.064935	2			336		337	338		0.00313198	1.55505
Radial artery104	337	0.25	0.0309029	0.0309029	1	1147.4	0.000264959						0.00341071
Arcuate arteryAL5_8	338	1.85171	0.0623556	0.0623556	2			338		339	340		0.00305514	1.55505
Radial artery105	339	0.25	0.0309029	0.0309029	1	1147.4	0.000264959						0.00341071
Arcuate arteryAL5_7	340	1.82473	0.0595617	0.0595617	2			340		341	342		0.00296723	1.55505
Radial artery106	341	0.25	0.0309029	0.0309029	1	1147.4	0.000264959						0.00341071
Arcuate arteryAL5_6	342	1.78326	0.0565008	0.0565008	2			342		343	344		0.00286718	1.55505
Radial artery107	343	0.25	0.0309029	0.0309029	1	1147.4	0.000264959						0.00341071
Arcuate arteryAL5_5	344	1.89997	0.0530926	0.0530926	2			344		345	346		0.00275147	1.55505
Radial artery108	345	0.25	0.0309029	0.0309029	1	1147.4	0.000264959						0.00341071
Arcuate arteryAL5_4	346	1.82663	0.0492127	0.0492127	2			346		347	348		0.00261498	1.55505
Radial artery109	347	0.25	0.0309029	0.0309029	1	1147.4	0.000264959						0.00341071
Arcuate arteryAL5_3	348	1.75263	0.0446445	0.0446445	2			348		349	350		0.0024516	1.55505
Radial artery110	349	0.25	0.0309029	0.0309029	1	1147.4	0.000264959						0.00341071
Arcuate arteryAL5_2	350	1.83783	0.0389398	0.0389398	2			350		351	352		0.00224427	1.55505
Radial artery111	351	0.25	0.0309029	0.0309029	1	1147.4	0.000264959						0.00341071
Arcuate arteryAL5_1	352	1.78405	0.0380106	0.0380106	3			352	613	353			0.00218289	1.55505
Radial artery112	353	0.25	0.0309029	0.0309029	1	1147.4	0.000264959						0.00341071
Arcuate arteryAR4_9	354	1.00494	0.0647303	0.0647303	2			354		355	356		0.00298303	1.55505
Radial artery113	355	0.25	0.0309029	0.0309029	1	1147.4	0.000264959						0.00341071
Arcuate arteryAR4_8	356	1.99911	0.0621529	0.0621529	2			356		357	358		0.0029096	1.55505
Radial artery114	357	0.25	0.0309029	0.0309029	1	1147.4	0.000264959						0.00341071
Arcuate arteryAR4_7	358	1.96998	0.0593633	0.0593633	2			358		359	360		0.00282573	1.55505
Radial artery115	359	0.25	0.0309029	0.0309029	1	1147.4	0.000264959						0.00341071
Arcuate arteryAR4_6	360	1.92521	0.0563068	0.0563068	2			360		361	362		0.0027296	1.55505
Radial artery116	361	0.25	0.0309029	0.0309029	1	1147.4	0.000264959						0.00341071
Arcuate arteryAR4_5	362	2.05122	0.0529039	0.0529039	2			362		363	364		0.00261859	1.55505
Radial artery117	363	0.25	0.0309029	0.0309029	1	1147.4	0.000264959						0.00341071
Arcuate arteryAR4_4	364	1.97204	0.0490336	0.0490336	2			364		365	366		0.0024881	1.55505
Radial artery118	365	0.25	0.0309029	0.0309029	1	1147.4	0.000264959						0.00341071
Arcuate arteryAR4_3	366	1.89214	0.0444772	0.0444772	2			366		367	368		0.00233172	1.55505
Radial artery119	367	0.25	0.0309029	0.0309029	1	1147.4	0.000264959						0.00341071
Arcuate arteryAR4_2	368	1.98413	0.0387897	0.0387897	2			368		369	370		0.00213362	1.55505
Radial artery120	369	0.25	0.0309029	0.0309029	1	1147.4	0.000264959						0.00341071
Arcuate arteryAR4_1	370	1.92607	0.0380106	0.0380106	2			370		371	614		0.00207885	1.55505
Radial artery121	371	0.25	0.0309029	0.0309029	1	1147.4	0.000264959						0.00341071
Arcuate arteryPR4_9	372	1.00552	0.111467	0.111467	2			372		373	374		0.000772579	1.55505
Radial artery122	373	0.25	0.0309029	0.0309029	1	1147.4	0.000264959						0.00341071
Arcuate arteryPR4_8	374	2.00322	0.110619	0.110619	2			374		375	376		0.000722171	1.55505
Radial artery123	375	0.25	0.0309029	0.0309029	1	1147.4	0.000264959						0.00341071
Arcuate arteryPR4_7	376	1.9779	0.109762	0.109762	2			376		377	378		0.000674231	1.55505
Radial artery124	377	0.25	0.0566898	0.0566898	1	185.108	0.000873832						0.00162604
Arcuate arteryPR4_6	378	1.93636	0.104152	0.104152	2			378		379	380		0.000652234	1.55505
Radial artery125	379	0.25	0.0566898	0.0566898	1	185.108	0.000873832						0.00162604
Arcuate arteryPR4_5	380	2.06615	0.0978978	0.0978978	2			380		381	382		0.000626967	1.55505
Radial artery126	381	0.25	0.0566898	0.0566898	1	185.108	0.000873832						0.00162604
Arcuate arteryPR4_4	382	1.98824	0.09077	0.09077	2			382		383	384		0.000597469	1.55505
Radial artery127	383	0.25	0.0566898	0.0566898	1	185.108	0.000873832						0.00162604
Arcuate arteryPR4_3	384	1.9077	0.0823622	0.0823622	2			384		385	386		0.000561875	1.55505
Radial artery128	385	0.25	0.0566898	0.0566898	1	185.108	0.000873832						0.00162604
Arcuate arteryPR4_2	386	1.99791	0.0718437	0.0718437	2			386		387	388		0.000516097	1.55505
Radial artery129	387	0.25	0.0566898	0.0566898	1	185.108	0.000873832						0.00162604
Arcuate arteryPR4_1	388	1.9341	0.056926	0.056926	2			388		389	622		0.000702883	1.55505
Radial artery130	389	0.25	0.0566898	0.0566898	1	185.108	0.000873832						0.00162604
Arcuate arteryPL4_9	390	1.00552	0.111467	0.111467	2			390		391	392		0.000772579	1.55505
Radial artery131	391	0.25	0.0309029	0.0309029	1	1147.4	0.000264959						0.00341071
Arcuate arteryPL4_8	392	2.00322	0.110619	0.110619	2			392		393	394		0.000722171	1.55505
Radial artery132	393	0.25	0.0309029	0.0309029	1	1147.4	0.000264959						0.00341071
Arcuate arteryPL4_7	394	1.9779	0.109762	0.109762	2			394		395	396		0.000674231	1.55505
Radial artery133	395	0.25	0.0566898	0.0566898	1	185.108	0.000873832						0.00162604
Arcuate arteryPL4_6	396	1.93636	0.104152	0.104152	2			396		397	398		0.000652234	1.55505
Radial artery134	397	0.25	0.0566898	0.0566898	1	185.108	0.000873832						0.00162604
Arcuate arteryPL4_5	398	2.06615	0.0978978	0.0978978	2			398		399	400		0.000626967	1.55505
Radial artery135	399	0.25	0.0566898	0.0566898	1	185.108	0.000873832						0.00162604
Arcuate arteryPL4_4	400	1.98824	0.09077	0.09077	2			400		401	402		0.000597469	1.55505
Radial artery136	401	0.25	0.0566898	0.0566898	1	185.108	0.000873832						0.00162604
Arcuate arteryPL4_3	402	1.9077	0.0823622	0.0823622	2			402		403	404		0.000561875	1.55505
Radial artery137	403	0.25	0.0566898	0.0566898	1	185.108	0.000873832						0.00162604
Arcuate arteryPL4_2	404	1.99791	0.0718437	0.0718437	2			404		405	406		0.000516097	1.55505
Radial artery138	405	0.25	0.0566898	0.0566898	1	185.108	0.000873832						0.00162604
Arcuate arteryPL4_1	406	1.9341	0.056926	0.056926	3			406	622	407			0.000702883	1.55505
Radial artery139	407	0.25	0.0566898	0.0566898	1	185.108	0.000873832						0.00162604
Arcuate arteryAL4_9	408	1.00494	0.0647303	0.0647303	2			408		409	410		0.00298303	1.55505
Radial artery140	409	0.25	0.0309029	0.0309029	1	1147.4	0.000264959						0.00341071
Arcuate arteryAL4_8	410	1.99911	0.0621529	0.0621529	2			410		411	412		0.0029096	1.55505
Radial artery141	411	0.25	0.0309029	0.0309029	1	1147.4	0.000264959						0.00341071
Arcuate arteryAL4_7	412	1.96998	0.0593633	0.0593633	2			412		413	414		0.00282573	1.55505
Radial artery142	413	0.25	0.0309029	0.0309029	1	1147.4	0.000264959						0.00341071
Arcuate arteryAL4_6	414	1.92521	0.0563068	0.0563068	2			414		415	416		0.0027296	1.55505
Radial artery143	415	0.25	0.0309029	0.0309029	1	1147.4	0.000264959						0.00341071
Arcuate arteryAL4_5	416	2.05122	0.0529039	0.0529039	2			416		417	418		0.00261859	1.55505
Radial artery144	417	0.25	0.0309029	0.0309029	1	1147.4	0.000264959						0.00341071
Arcuate arteryAL4_4	418	1.97204	0.0490336	0.0490336	2			418		419	420		0.0024881	1.55505
Radial artery145	419	0.25	0.0309029	0.0309029	1	1147.4	0.000264959						0.00341071
Arcuate arteryAL4_3	420	1.89214	0.0444772	0.0444772	2			420		421	422		0.00233172	1.55505
Radial artery146	421	0.25	0.0309029	0.0309029	1	1147.4	0.000264959						0.00341071
Arcuate arteryAL4_2	422	1.98413	0.0387897	0.0387897	2			422		423	424		0.00213362	1.55505
Radial artery147	423	0.25	0.0309029	0.0309029	1	1147.4	0.000264959						0.00341071
Arcuate arteryAL4_1	424	1.92607	0.0380106	0.0380106	3			424	614	425			0.00207885	1.55505
Radial artery148	425	0.25	0.0309029	0.0309029	1	1147.4	0.000264959						0.00341071
Arcuate arteryAR3_9	426	1.00385	0.0646735	0.0646735	2			426		427	428		0.00285136	1.55505
Radial artery149	427	0.25	0.0309029	0.0309029	1	1147.4	0.000264959						0.00341071
Arcuate arteryAR3_8	428	1.99693	0.0621004	0.0621004	2			428		429	430		0.00278073	1.55505
Radial artery150	429	0.25	0.0309029	0.0309029	1	1147.4	0.000264959						0.00341071
Arcuate arteryAR3_7	430	1.96784	0.059314	0.059314	2			430		431	432		0.00270045	1.55505
Radial artery151	431	0.25	0.0309029	0.0309029	1	1147.4	0.000264959						0.00341071
Arcuate arteryAR3_6	432	1.92311	0.0562617	0.0562617	2			432		433	434		0.00260886	1.55505
Radial artery152	433	0.25	0.0309029	0.0309029	1	1147.4	0.000264959						0.00341071
Arcuate arteryAR3_5	434	2.04898	0.0528632	0.0528632	2			434		435	436		0.00250187	1.55505
Radial artery153	435	0.25	0.0309029	0.0309029	1	1147.4	0.000264959						0.00341071
Arcuate arteryAR3_4	436	1.96989	0.0489972	0.0489972	2			436		437	438		0.00237646	1.55505
Radial artery154	437	0.25	0.0309029	0.0309029	1	1147.4	0.000264959						0.00341071
Arcuate arteryAR3_3	438	1.89008	0.044445	0.044445	2			438		439	440		0.00222666	1.55505
Radial artery155	439	0.25	0.0309029	0.0309029	1	1147.4	0.000264959						0.00341071
Arcuate arteryAR3_2	440	1.98197	0.038764	0.038764	2			440		441	442		0.00203672	1.55505
Radial artery156	441	0.25	0.0309029	0.0309029	1	1147.4	0.000264959						0.00341071
Arcuate arteryAR3_1	442	1.92397	0.0380106	0.0380106	2			442		443	615		0.00198424	1.55505
Radial artery157	443	0.25	0.0309029	0.0309029	1	1147.4	0.000264959						0.00341071
Arcuate arteryPR3_9	444	1.00442	0.10187	0.10187	2			444		445	446		0.000865877	1.55505
Radial artery158	445	0.25	0.0309029	0.0309029	1	1147.4	0.000264959						0.00341071
Arcuate arteryPR3_8	446	2.00104	0.100857	0.100857	2			446		447	448		0.000799182	1.55505
Radial artery159	447	0.25	0.0309029	0.0309029	1	1147.4	0.000264959						0.00341071
Arcuate arteryPR3_7	448	1.97575	0.0998279	0.0998279	2			448		449	450		0.000734633	1.55505
Radial artery160	449	0.25	0.0309029	0.0309029	1	1147.4	0.000264959						0.00341071
Arcuate arteryPR3_6	450	1.93425	0.0987835	0.0987835	2			450		451	452		0.000673357	1.55505
Radial artery161	451	0.25	0.0309029	0.0309029	1	1147.4	0.000264959						0.00341071
Arcuate arteryPR3_5	452	2.0639	0.0977228	0.0977228	2			452		453	454		0.00061626	1.55505
Radial artery162	453	0.25	0.0566898	0.0566898	1	185.108	0.000873832						0.00162604
Arcuate arteryPR3_4	454	1.98608	0.0906072	0.0906072	2			454		455	456		0.000587517	1.55505
Radial artery163	455	0.25	0.0566898	0.0566898	1	185.108	0.000873832						0.00162604
Arcuate arteryPR3_3	456	1.90562	0.0822138	0.0822138	2			456		457	458		0.000552695	1.55505
Radial artery164	457	0.25	0.0566898	0.0566898	1	185.108	0.000873832						0.00162604
Arcuate arteryPR3_2	458	1.99574	0.0717136	0.0717136	2			458		459	460		0.000507893	1.55505
Radial artery165	459	0.25	0.0566898	0.0566898	1	185.108	0.000873832						0.00162604
Arcuate arteryPR3_1	460	1.93199	0.0568224	0.0568224	2			460		461	623		0.000674017	1.55505
Radial artery166	461	0.25	0.0566898	0.0566898	1	185.108	0.000873832						0.00162604
Arcuate arteryPL3_9	462	1.00442	0.10187	0.10187	2			462		463	464		0.000865877	1.55505
Radial artery167	463	0.25	0.0309029	0.0309029	1	1147.4	0.000264959						0.00341071
Arcuate arteryPL3_8	464	2.00104	0.100857	0.100857	2			464		465	466		0.000799182	1.55505
Radial artery168	465	0.25	0.0309029	0.0309029	1	1147.4	0.000264959						0.00341071
Arcuate arteryPL3_7	466	1.97575	0.0998279	0.0998279	2			466		467	468		0.000734633	1.55505
Radial artery169	467	0.25	0.0309029	0.0309029	1	1147.4	0.000264959						0.00341071
Arcuate arteryPL3_6	468	1.93425	0.0987835	0.0987835	2			468		469	470		0.000673357	1.55505
Radial artery170	469	0.25	0.0309029	0.0309029	1	1147.4	0.000264959						0.00341071
Arcuate arteryPL3_5	470	2.0639	0.0977228	0.0977228	2			470		471	472		0.00061626	1.55505
Radial artery171	471	0.25	0.0566898	0.0566898	1	185.108	0.000873832						0.00162604
Arcuate arteryPL3_4	472	1.98608	0.0906072	0.0906072	2			472		473	474		0.000587517	1.55505
Radial artery172	473	0.25	0.0566898	0.0566898	1	185.108	0.000873832						0.00162604
Arcuate arteryPL3_3	474	1.90562	0.0822138	0.0822138	2			474		475	476		0.000552695	1.55505
Radial artery173	475	0.25	0.0566898	0.0566898	1	185.108	0.000873832						0.00162604
Arcuate arteryPL3_2	476	1.99574	0.0717136	0.0717136	2			476		477	478		0.000507893	1.55505
Radial artery174	477	0.25	0.0566898	0.0566898	1	185.108	0.000873832						0.00162604
Arcuate arteryPL3_1	478	1.93199	0.0568224	0.0568224	3			478	623	479			0.000674017	1.55505
Radial artery175	479	0.25	0.0566898	0.0566898	1	185.108	0.000873832						0.00162604
Arcuate arteryAL3_9	480	1.00385	0.0646735	0.0646735	2			480		481	482		0.00285136	1.55505
Radial artery176	481	0.25	0.0309029	0.0309029	1	1147.4	0.000264959						0.00341071
Arcuate arteryAL3_8	482	1.99693	0.0621004	0.0621004	2			482		483	484		0.00278073	1.55505
Radial artery177	483	0.25	0.0309029	0.0309029	1	1147.4	0.000264959						0.00341071
Arcuate arteryAL3_7	484	1.96784	0.059314	0.059314	2			484		485	486		0.00270045	1.55505
Radial artery178	485	0.25	0.0309029	0.0309029	1	1147.4	0.000264959						0.00341071
Arcuate arteryAL3_6	486	1.92311	0.0562617	0.0562617	2			486		487	488		0.00260886	1.55505
Radial artery179	487	0.25	0.0309029	0.0309029	1	1147.4	0.000264959						0.00341071
Arcuate arteryAL3_5	488	2.04898	0.0528632	0.0528632	2			488		489	490		0.00250187	1.55505
Radial artery180	489	0.25	0.0309029	0.0309029	1	1147.4	0.000264959						0.00341071
Arcuate arteryAL3_4	490	1.96989	0.0489972	0.0489972	2			490		491	492		0.00237646	1.55505
Radial artery181	491	0.25	0.0309029	0.0309029	1	1147.4	0.000264959						0.00341071
Arcuate arteryAL3_3	492	1.89008	0.044445	0.044445	2			492		493	494		0.00222666	1.55505
Radial artery182	493	0.25	0.0309029	0.0309029	1	1147.4	0.000264959						0.00341071
Arcuate arteryAL3_2	494	1.98197	0.038764	0.038764	2			494		495	496		0.00203672	1.55505
Radial artery183	495	0.25	0.0309029	0.0309029	1	1147.4	0.000264959						0.00341071
Arcuate arteryAL3_1	496	1.92397	0.0380106	0.0380106	3			496	615	497			0.00198424	1.55505
Radial artery184	497	0.25	0.0309029	0.0309029	1	1147.4	0.000264959						0.00341071
Arcuate arteryAR2_8	498	1.07483	0.0621637	0.0621637	2			498		499	500		0.00267321	1.55505
Radial artery185	499	0.25	0.0309029	0.0309029	1	1147.4	0.000264959						0.00341071
Arcuate arteryAR2_7	500	1.95671	0.0593773	0.0593773	2			500		501	502		0.00259857	1.55505
Radial artery186	501	0.25	0.0309029	0.0309029	1	1147.4	0.000264959						0.00341071
Arcuate arteryAR2_6	502	1.92098	0.0563239	0.0563239	2			502		503	504		0.00251126	1.55505
Radial artery187	503	0.25	0.0309029	0.0309029	1	1147.4	0.000264959						0.00341071
Arcuate arteryAR2_5	504	2.03366	0.0529243	0.0529243	2			504		505	506		0.0024097	1.55505
Radial artery188	505	0.25	0.0309029	0.0309029	1	1147.4	0.000264959						0.00341071
Arcuate arteryAR2_4	506	1.95321	0.0490562	0.0490562	2			506		507	508		0.00228866	1.55505
Radial artery189	507	0.25	0.0309029	0.0309029	1	1147.4	0.000264959						0.00341071
Arcuate arteryAR2_3	508	1.86698	0.0445019	0.0445019	2			508		509	510		0.00214274	1.55505
Radial artery190	509	0.25	0.0309029	0.0309029	1	1147.4	0.000264959						0.00341071
Arcuate arteryAR2_2	510	1.93327	0.0388144	0.0388144	2			510		511	512		0.0019581	1.55505
Radial artery191	511	0.25	0.0309029	0.0309029	1	1147.4	0.000264959						0.00341071
Arcuate arteryAR2_1	512	2.00804	0.0380106	0.0380106	2			512		513	616		0.00190289	1.55505
Radial artery192	513	0.25	0.0309029	0.0309029	1	1147.4	0.000264959						0.00341071
Arcuate arteryPR2_8	514	1.07557	0.0819945	0.0819945	2			514		515	516		0.00124734	1.55505
Radial artery193	515	0.25	0.0309029	0.0309029	1	1147.4	0.000264959						0.00341071
Arcuate arteryPR2_7	516	1.96139	0.0804192	0.0804192	2			516		517	518		0.00112635	1.55505
Radial artery194	517	0.25	0.0309029	0.0309029	1	1147.4	0.000264959						0.00341071
Arcuate arteryPR2_6	518	1.92969	0.0787912	0.0787912	2			518		519	520		0.000998964	1.55505
Radial artery195	519	0.25	0.0309029	0.0309029	1	1147.4	0.000264959						0.00341071
Arcuate arteryPR2_5	520	2.04681	0.0771053	0.0771053	2			520		521	522		0.000867425	1.55505
Radial artery196	521	0.25	0.0309029	0.0309029	1	1147.4	0.000264959						0.00341071
Arcuate arteryPR2_4	522	1.96861	0.0753563	0.0753563	2			522		523	524		0.000736157	1.55505
Radial artery197	523	0.25	0.0309029	0.0309029	1	1147.4	0.000264959						0.00341071
Arcuate arteryPR2_3	524	1.88253	0.0735367	0.0735367	2			524		525	526		0.000612222	1.55505
Radial artery198	525	0.25	0.0309029	0.0309029	1	1147.4	0.000264959						0.00341071
Arcuate arteryPR2_2	526	1.9475	0.0716373	0.0716373	2			526		527	528		0.000502909	1.55505
Radial artery199	527	0.25	0.0566898	0.0566898	1	185.108	0.000873832						0.00162604
Arcuate arteryPR2_1	528	2.01699	0.0567572	0.0567572	2			528		529	624		0.000650816	1.55505
Radial artery200	529	0.25	0.0566898	0.0566898	1	185.108	0.000873832						0.00162604
Arcuate arteryPL2_8	530	1.07557	0.0819945	0.0819945	2			530		531	532		0.00124734	1.55505
Radial artery201	531	0.25	0.0309029	0.0309029	1	1147.4	0.000264959						0.00341071
Arcuate arteryPL2_7	532	1.96139	0.0804192	0.0804192	2			532		533	534		0.00112635	1.55505
Radial artery202	533	0.25	0.0309029	0.0309029	1	1147.4	0.000264959						0.00341071
Arcuate arteryPL2_6	534	1.92969	0.0787912	0.0787912	2			534		535	536		0.000998964	1.55505
Radial artery203	535	0.25	0.0309029	0.0309029	1	1147.4	0.000264959						0.00341071
Arcuate arteryPL2_5	536	2.04681	0.0771053	0.0771053	2			536		537	538		0.000867425	1.55505
Radial artery204	537	0.25	0.0309029	0.0309029	1	1147.4	0.000264959						0.00341071
Arcuate arteryPL2_4	538	1.96861	0.0753563	0.0753563	2			538		539	540		0.000736157	1.55505
Radial artery205	539	0.25	0.0309029	0.0309029	1	1147.4	0.000264959						0.00341071
Arcuate arteryPL2_3	540	1.88253	0.0735367	0.0735367	2			540		541	542		0.000612222	1.55505
Radial artery206	541	0.25	0.0309029	0.0309029	1	1147.4	0.000264959						0.00341071
Arcuate arteryPL2_2	542	1.9475	0.0716373	0.0716373	2			542		543	544		0.000502909	1.55505
Radial artery207	543	0.25	0.0566898	0.0566898	1	185.108	0.000873832						0.00162604
Arcuate arteryPL2_1	544	2.01699	0.0567572	0.0567572	3			544	624	545			0.000650816	1.55505
Radial artery208	545	0.25	0.0566898	0.0566898	1	185.108	0.000873832						0.00162604
Arcuate arteryAL2_8	546	1.07483	0.0621637	0.0621637	2			546		547	548		0.00267321	1.55505
Radial artery209	547	0.25	0.0309029	0.0309029	1	1147.4	0.000264959						0.00341071
Arcuate arteryAL2_7	548	1.95671	0.0593773	0.0593773	2			548		549	550		0.00259857	1.55505
Radial artery210	549	0.25	0.0309029	0.0309029	1	1147.4	0.000264959						0.00341071
Arcuate arteryAL2_6	550	1.92098	0.0563239	0.0563239	2			550		551	552		0.00251126	1.55505
Radial artery211	551	0.25	0.0309029	0.0309029	1	1147.4	0.000264959						0.00341071
Arcuate arteryAL2_5	552	2.03366	0.0529243	0.0529243	2			552		553	554		0.0024097	1.55505
Radial artery212	553	0.25	0.0309029	0.0309029	1	1147.4	0.000264959						0.00341071
Arcuate arteryAL2_4	554	1.95321	0.0490562	0.0490562	2			554		555	556		0.00228866	1.55505
Radial artery213	555	0.25	0.0309029	0.0309029	1	1147.4	0.000264959						0.00341071
Arcuate arteryAL2_3	556	1.86698	0.0445019	0.0445019	2			556		557	558		0.00214274	1.55505
Radial artery214	557	0.25	0.0309029	0.0309029	1	1147.4	0.000264959						0.00341071
Arcuate arteryAL2_2	558	1.93327	0.0388144	0.0388144	2			558		559	560		0.0019581	1.55505
Radial artery215	559	0.25	0.0309029	0.0309029	1	1147.4	0.000264959						0.00341071
Arcuate arteryAL2_1	560	2.00804	0.0380106	0.0380106	3			560	616	561			0.00190289	1.55505
Radial artery216	561	0.25	0.0309029	0.0309029	1	1147.4	0.000264959						0.00341071
Arcuate arteryAR1_6	562	1.06638	0.0564161	0.0564161	2			562		563	564		0.00244203	1.55505
Radial artery217	563	0.25	0.0309029	0.0309029	1	1147.4	0.000264959						0.00341071
Arcuate arteryAR1_5	564	1.84399	0.0530154	0.0530154	2			564		565	566		0.00234876	1.55505
Radial artery218	565	0.25	0.0309029	0.0309029	1	1147.4	0.000264959						0.00341071
Arcuate arteryAR1_4	566	1.91334	0.049143	0.049143	2			566		567	568		0.00223491	1.55505
Radial artery219	567	0.25	0.0309029	0.0309029	1	1147.4	0.000264959						0.00341071
Arcuate arteryAR1_3	568	1.82135	0.0445823	0.0445823	2			568		569	570		0.00209242	1.55505
Radial artery220	569	0.25	0.0309029	0.0309029	1	1147.4	0.000264959						0.00341071
Arcuate arteryAR1_2	570	1.94183	0.0388862	0.0388862	2			570		571	572		0.00190769	1.55505
Radial artery221	571	0.25	0.0309029	0.0309029	1	1147.4	0.000264959						0.00341071
Arcuate arteryAR1_1	572	1.94211	0.0380106	0.0380106	2			572		573	617		0.00184457	1.55505
Radial artery222	573	0.25	0.0309029	0.0309029	1	1147.4	0.000264959						0.00341071
Arcuate arteryPR1_6	574	1.06736	0.0564129	0.0564129	2			574		575	576		0.00244226	1.55505
Radial artery223	575	0.25	0.0309029	0.0309029	1	1147.4	0.000264959						0.00341071
Arcuate arteryPR1_5	576	1.84981	0.0530133	0.0530133	2			576		577	578		0.00234966	1.55505
Radial artery224	577	0.25	0.0309029	0.0309029	1	1147.4	0.000264959						0.00341071
Arcuate arteryPR1_4	578	1.92454	0.0491398	0.0491398	2			578		579	580		0.00223642	1.55505
Radial artery225	579	0.25	0.0309029	0.0309029	1	1147.4	0.000264959						0.00341071
Arcuate arteryPR1_3	580	1.83557	0.0445791	0.0445791	2			580		581	582		0.00209468	1.55505
Radial artery226	581	0.25	0.0309029	0.0309029	1	1147.4	0.000264959						0.00341071
Arcuate arteryPR1_2	582	1.95764	0.038883	0.038883	2			582		583	584		0.00191033	1.55505
Radial artery227	583	0.25	0.0309029	0.0309029	1	1147.4	0.000264959						0.00341071
Arcuate arteryPR1_1	584	1.95285	0.0380106	0.0380106	2			584		585	625		0.00184647	1.55505
Radial artery228	585	0.25	0.0309029	0.0309029	1	1147.4	0.000264959						0.00341071
Arcuate arteryPL1_6	586	1.06736	0.0564129	0.0564129	2			586		587	588		0.00244226	1.55505
Radial artery229	587	0.25	0.0309029	0.0309029	1	1147.4	0.000264959						0.00341071
Arcuate arteryPL1_5	588	1.84981	0.0530133	0.0530133	2			588		589	590		0.00234966	1.55505
Radial artery230	589	0.25	0.0309029	0.0309029	1	1147.4	0.000264959						0.00341071
Arcuate arteryPL1_4	590	1.92454	0.0491398	0.0491398	2			590		591	592		0.00223642	1.55505
Radial artery231	591	0.25	0.0309029	0.0309029	1	1147.4	0.000264959						0.00341071
Arcuate arteryPL1_3	592	1.83557	0.0445791	0.0445791	2			592		593	594		0.00209468	1.55505
Radial artery232	593	0.25	0.0309029	0.0309029	1	1147.4	0.000264959						0.00341071
Arcuate arteryPL1_2	594	1.95764	0.038883	0.038883	2			594		595	596		0.00191033	1.55505
Radial artery233	595	0.25	0.0309029	0.0309029	1	1147.4	0.000264959						0.00341071
Arcuate arteryPL1_1	596	1.95285	0.0380106	0.0380106	3			596	625	597			0.00184647	1.55505
Radial artery234	597	0.25	0.0309029	0.0309029	1	1147.4	0.000264959						0.00341071
Arcuate arteryAL1_6	598	1.06638	0.0564161	0.0564161	2			598		599	600		0.00244203	1.55505
Radial artery235	599	0.25	0.0309029	0.0309029	1	1147.4	0.000264959						0.00341071
Arcuate arteryAL1_5	600	1.84399	0.0530154	0.0530154	2			600		601	602		0.00234876	1.55505
Radial artery236	601	0.25	0.0309029	0.0309029	1	1147.4	0.000264959						0.00341071
Arcuate arteryAL1_4	602	1.91334	0.049143	0.049143	2			602		603	604		0.00223491	1.55505
Radial artery237	603	0.25	0.0309029	0.0309029	1	1147.4	0.000264959						0.00341071
Arcuate arteryAL1_3	604	1.82135	0.0445823	0.0445823	2			604		605	606		0.00209242	1.55505
Radial artery238	605	0.25	0.0309029	0.0309029	1	1147.4	0.000264959						0.00341071
Arcuate arteryAL1_2	606	1.94183	0.0388862	0.0388862	2			606		607	608		0.00190769	1.55505
Radial artery239	607	0.25	0.0309029	0.0309029	1	1147.4	0.000264959						0.00341071
Arcuate arteryAL1_1	608	1.94211	0.0380106	0.0380106	3			608	617	609			0.00184457	1.55505
Radial artery240	609	0.25	0.0309029	0.0309029	1	1147.4	0.000264959						0.00341071
Bridge Arcuate (Anterior)8	610	1.56673	0.0293577	0.0293577	3			168	610	169			0.00218098
Bridge Arcuate (Anterior)7	611	1.83488	0.0293577	0.0293577	3			216	611	217			0.00206892
Bridge Arcuate (Anterior)6	612	1.78569	0.0293577	0.0293577	3			280	612	281			0.00196256
Bridge Arcuate (Anterior)5	613	2.05997	0.0293577	0.0293577	3			352	613	353			0.00186607
Bridge Arcuate (Anterior)4	614	2.22395	0.0293577	0.0293577	3			424	614	425			0.00177688
Bridge Arcuate (Anterior)3	615	2.22153	0.0293577	0.0293577	3			496	615	497			0.00169598
Bridge Arcuate (Anterior)2	616	1.98271	0.0293577	0.0293577	3			560	616	561			0.00162539
Bridge Arcuate (Anterior)1	617	1.89995	0.0293577	0.0293577	3			608	617	609			0.00157226
Bridge Arcuate (Posterior)8	618	1.56673	0.0293577	0.0293577	3			158	618	159			0.00218098
Bridge Arcuate (Posterior)7	619	1.83488	0.0538553	0.0538553	3			204	619	205			0.000474818
Bridge Arcuate (Posterior)6	620	1.78569	0.0538553	0.0538553	3			264	620	265			0.000458573
Bridge Arcuate (Posterior)5	621	2.05997	0.0538553	0.0538553	3			334	621	335			0.000446427
Bridge Arcuate (Posterior)4	622	2.22395	0.0538553	0.0538553	3			406	622	407			0.000437
Bridge Arcuate (Posterior)3	623	2.22153	0.0538553	0.0538553	3			478	623	479			0.000429709
Bridge Arcuate (Posterior)2	624	1.98271	0.0538553	0.0538553	3			544	624	545			0.000424188
Bridge Arcuate (Posterior)1	625	1.89995	0.0293577	0.0293577	3			596	625	597			0.00157226

## Sheet: Normal 16W
Table S2.11: Geometry, distensibility, viscoelastic properties, and peripheral resistances and compliances of the arterial tree: Low simulation at 16 Weeks of Gestation
Artery_name	Vessel_num	Length	prox_r	dist_r	termination	RTi	CTi	inlet_1	inlet_2	outlet_1	outlet_2	outlet_3	D_ref	tau_T
Asending aorta 1 & 2	1	3.71014	1.19345	1.16911	2			1		2	3	-1	0.031376	0.327496
Aortic arch A	2	1.85507	1.03111	0.985929	2			2		14	15		0.0282533	0.478222
Brachiocephalic	3	3.15362	1.01	0.9	2			3		4	5		0.0286649	0.138265
Subclavian A (right)	4	3.15362	0.523176	0.409438	2			4		6	7		0.019244	0.2297
Common carotid (right)	5	8.71884	0.627807	0.32553	2			5		12	13		0.018973	0.239398
Vertebral (right)	6	13.8203	0.236132	0.178693	3			6	20	56			0.0112707	1.07559
Subbclavian B, axillary, brachial (right)	7	39.142	0.339601	0.197053	2			7		8	9		0.013957	0.707439
Radial (right)	8	21.7971	0.155152	0.12999	1	7.8727	0.0562704						0.00954869	2.31289
Ulner (right)	9	6.21449	0.155123	0.142547	2			9		10	11		0.0098049	2.09965
Interosseous (right)	10	7.32754	0.0882028	0.0756026	1	125.686	0.00352467						0.00684079	0.79656
Ulner B (right)	11	15.8609	0.133366	0.116696	1	7.8727	0.0562704						0.0088328	3.31513
Internal carotid (right)	12	16.5101	0.337064	0.254277	2			12		79	80		0.0138777	0.729897
External carotid (right)	13	3.8029	0.286282	0.257653	2			13		83	84		0.0131946	0.349417
Aortic arch B	14	3.61739	1.08447	1.0541	2			14		18	19		0.0285894	0.381322
Common carotid (left)	15	12.8928	0.550352	0.275181	2			15		16	17		0.017409	0.345684
Internal carotid (right)	16	16.5101	0.314472	0.243275	2			16		81	82		0.0134124	0.794627
External carotid (left)	17	3.8029	0.26922	0.246309	2			17		85	86		0.012774	0.410406
Thoracic aorta A	18	4.82319	1.02895	0.97236	2			18		26	27		0.0273026	0.451289
Subclavian A (left)	19	3.15362	0.421568	0.325756	2			19		20	21		0.017154	0.267688
Vertebrl (left)	20	13.7275	0.027	0.0258651	3			6	20	56			0.0035488	1.06896
Subbclavian B, axillary, brachial (left)	21	39.142	0.340568	0.197611	2			21		22	23		0.013974	0.715528
Radial (left)	22	21.7971	0.146642	0.117314	1	7.8727	0.0562704						0.00912199	2.84299
Ulner (left)	23	6.21449	0.180603	0.180603	2			23		24	25		0.010995	1.25051
Interosseous (left)	24	7.32754	0.0756534	0.0756534	1	125.686	0.00352467						0.00652209	1.01342
Ulner B (left)	25	15.8609	0.171995	0.155214	1	7.8727	0.0562704						0.010363	1.57998
Intercostals	26	7.42029	0.751399	0.566529	1	0.986541	0.449044						0.0207043	0.204298
Thoracic aorta B	27	9.64638	0.975475	0.762646	2			27		28	29		0.0245343	0.599656
Abdominal aorta A	28	4.91594	0.713353	0.713353	2			28		34	35		0.0218118	0.886666
Celiac A	29	1.85507	0.467035	0.413147	2			29		30	31		0.01625	0.840376
Celiac B	30	1.85507	0.311708	0.293719	2			30		32	33		0.0129823	1.77652
Hepatic	31	6.12174	0.325809	0.265476	1	2.56501	0.172709						0.0128	0.864614
Gastric	32	6.58551	0.191992	0.179993	1	3.82402	0.115847						0.00968958	2.29184
Spenic	33	5.84348	0.252355	0.234335	1	1.63484	0.270975						0.0113894	2.39607
Superior mesenteric	34	5.47246	0.47216	0.424344	1	0.657694	0.673566						0.0164344	0.965213
Abdominal aorta B	35	1.85507	0.668189	0.656572	2			35		36	37		0.0208963	0.808219
Renal (right)	36	2.96812	0.310783	0.310783	1	0.798628	0.554701						0.0131971	2.3627
Abdominal aorta C	37	1.85507	0.679353	0.679353	2			37		38	39		0.0212662	0.522863
Renal (left)	38	2.96812	0.310802	0.310802	1	0.798628	0.554701						0.0131971	2.36155
Abdominal Aorta D1	39	4.91594	0.652574	0.61882	4			39		99	100	101	0.0205557	0.361983
Inferior mesenteric	40	4.63768	0.28183	0.191885	1	4.85754	0.0911985						0.0112052	0.88638
Abdominal aorta E	41	1.85507	0.581558	0.560021	2			41		42	43		0.0196809	0.394529
Common iliac (right)	42	5.47246	0.430939	0.381842	2			42		50	51		0.0160528	0.546232
Common iliac (left)	43	5.47246	0.430939	0.381842	2			43		44	45		0.0160528	0.546232
External iliac (left)	44	13.3565	0.339083	0.323189	2			44		46	47		0.0149921	0.593055
Internal iliac I (left)	45	2.31884	0.210153	0.210153	2			45		104	105		0.00704227	1.62419
Femoral (left)	46	41.0899	0.279757	0.204435	2			46		48	49		0.0123688	0.949251
Deep femoral (left)	47	11.687	0.205233	0.189833	1	7.11915	0.0622266						0.0111022	1.02988
Posterior tibial (left)	48	29.7739	0.163076	0.147291	1	7.11915	0.0622266						0.00951817	1.96007
Anterior tibial (left)	49	31.8145	0.139481	0.12339	1	8.32881	0.0531889						0.00858326	2.60406
External iliac (right)	50	13.3565	0.339083	0.323189	2			50		52	53		0.0149921	0.593055
Internal iliac I (right)	51	2.31884	0.210153	0.210153	2			51		102	103		0.00704227	1.62419
Femoral (right)	52	41.0899	0.279757	0.204435	2			52		54	55		0.0123688	0.949251
Deep femoral (right)	53	11.687	0.205233	0.189833	1	7.11915	0.0622266						0.0111022	1.02988
Posterior tibial (right)	54	29.7739	0.163076	0.147291	1	7.11915	0.0622266						0.00951817	1.96007
Anterior tibial (right)	55	31.8145	0.139481	0.12339	1	8.32881	0.0531889						0.00858326	2.60406
Basilar artery 2	56	1.85507	0.225951	0.203361	4			56		57	58	59	0.0114126	0.969891
Superior cerebellar (right)	57	0.927536	0.0953466	0.07852	1	32.4176	0.00022299						0.00666002	2.6547
Superior cerebellar (left)	58	0.927536	0.0953466	0.07852	1	32.4176	0.00022299						0.00666002	2.6547
Basilar artery 1	59	0.463768	0.17622	0.153487	2			59		60	61		0.00972028	1.36231
Posterior cerbral 1 (right)	60	0.185507	0.108701	0.108701	3			60	62	64			0.00756648	2.20501
Posterior cerbral 1 (left)	61	0.185507	0.108701	0.108701	3			61	63	65			0.00756648	2.62189
Posterior communicating (right)	62	0.371014	0.06	0.06	3			60	62	64			0.00544798	4.63015
Posterior communicating (left)	63	0.371014	0.06	0.06	3			61	63	65			0.00544798	2.9812
Posteror cerebbral 2 (right)	64	5.47246	0.113183	0.101866	1	12.9961	0.000359262						0.00756411	3.39443
Posteror cerebbral 2 (left)	65	5.47246	0.113183	0.101866	1	12.9961	0.000359262						0.00756411	3.39366
ICA distal Pco-ant. Chor. Seg. (right)	66	0.185507	0.230224	0.224313	2			66		95	96		0.0118412	1.34665
ICA distal Pco-ant. Chor. Seg. (left)	67	0.185507	0.230224	0.224313	2			67		97	98		0.0118412	1.24494
Anterior cerebral 1 (right)	68	1.11304	0.119253	0.113581	2			68		76	77		0.00791843	3.08245
Anterior cerebral 1 (left)	69	1.11304	0.119253	0.113581	3			69	77	78			0.00791843	2.42674
Middle cerebral M1 (right)	70	0.742029	0.18398	0.171721	2			70		71	72		0.0102249	1.54144
MCA M2 sup. Fr. Cist. Sylvian bif. (rigt)	71	6.58551	0.122572	0.061286	1	12.1404	0.000173437						0.00688183	5.57784
MCA M2 sup. Fr. Dist. Sylvian bif. (rigt)	72	6.49275	0.122469	0.0612343	1	12.1404	0.000173437						0.00687849	5.59631
Middle cerebral M1 (left)	73	0.742029	0.18398	0.171721	2			73		74	75		0.0102249	1.53711
MCA M2 sup. Fr. Cist. Sylvian bif. (rigt)	74	6.58551	0.122572	0.061286	1	12.1404	0.000173437						0.00688183	5.56082
MCA M2 sup. Fr. Dist. Sylvian bif. (left)	75	6.49275	0.122469	0.0612343	1	12.1404	0.000173437						0.00687849	5.57922
Anterior cerebral A2 (right)	76	2.22609	0.102194	0.0965166	1	12.9961	0.000291126						0.00721405	4.36612
Anterior communicating	77	0.185507	0.065	0.065	3			69	77	78			0.005716	1.27471
Anterior cerebral A2 (left)	78	2.22609	0.102194	0.0965166	1	12.9961	0.000291126						0.00721405	4.36165
Intenal carotid sinus (right)	79	1.02029	0.252489	0.229004	2			79		62	66		0.0122705	1.23247
Ophthalmic (right)	80	1.02029	0.0636982	0.0318486	1	32.4176	2.47767e-06						0.0046473	15.0903
Intenal carotid sinus (left)	81	1.02029	0.252489	0.229004	2			81		63	67		0.0122705	1.10645
Ophthalmic (left)	82	1.02029	0.0636982	0.0318486	1	32.4176	2.47767e-06						0.0046473	15.0411
External carotid 2 (right)	83	5.65797	0.228484	0.199927	2			83		87	88		0.0114339	0.560191
Sup. Thy.asc.ph.lyng.fac.occ. (right)	84	8.90435	0.117774	0.0588879	1	36.4213	0.000365456						0.00672157	2.20323
External carotid 2 (left)	85	5.65797	0.228484	0.199927	2			85		89	90		0.0114339	0.559691
Sup. Thy.asc.ph.lyng.fac.occ. (left)	86	8.90435	0.117774	0.0588879	1	36.4213	0.000365456						0.00672157	2.19982
Superficial temporal (right)	87	5.65797	0.18146	0.170117	2			87		91	92		0.0101565	0.677301
Maxillary (right)	88	8.44058	0.127609	0.0580023	1	30.3511	0.000309708						0.00692382	2.27925
Superficial temporal (left)	89	5.65797	0.18146	0.170117	2			89		93	94		0.0101565	0.676575
Maxillary (left)	90	8.44058	0.127609	0.0580023	1	30.3511	0.000309708						0.00692382	2.27574
Supeficial temporal frontal br. (right)	91	8.81159	0.126185	0.0803009	1	30.3511	0.000507922						0.00738119	1.6699
Supeficial temporal patietal br. (right)	92	8.90435	0.126204	0.0803103	1	30.3511	0.000470757						0.0073818	1.66879
Supeficial temporal frontal br. (left)	93	8.81159	0.126185	0.0803009	1	30.3511	0.000507922						0.00738119	1.66744
Supeficial temporal patietal br. (left)	94	8.90435	0.126204	0.0803103	1	30.3511	0.000470757						0.0073818	1.66634
Ant. Choroidal (right)	95	3.33913	0.0860262	0.0745555	1	24.2809	0.000953902						0.00634776	4.3889
ICA distal cnt. Chor. -M1 seg. (right)	96	0.185507	0.225983	0.225983	2			96		68	70		0.0117989	1.17286
Ant. Choroidal (left)	97	3.33913	0.0860262	0.0745555	1	24.2809	0.000953902						0.00634776	4.37518
ICA distal cnt. Chor. -M1 seg. (left)	98	0.185507	0.225983	0.225983	2			98		69	73		0.0117989	1.06778
Abdominal Aorta D2	99	4.91594	0.617425	0.617425	2			99		40	41		0.0205349	0.361983
Ovarian 1 (right)	100	2	0.0890982	0.0801884	2			100		108	110		0.00448126
Ovarian 1 (left)	101	2	0.0890982	0.0801884	2			101		109	111		0.00448126
Internal iliac II (right)	102	2.3188	0.07688	0.07688	1	178.01	0.0024887						0.0063217	1.62419
Uterine 1 (right)	103	1	0.208645	0.208645	2			103		106	112		0.00682385	1.62419
Internal iliac II (left)	104	2.3188	0.07688	0.07688	1	178.01	0.0024887						0.0063217	1.62419
Uterine 1 (left)	105	1	0.208645	0.208645	2			105		107	113		0.00682385	1.62419
Cervix (right)	106	1	0.053103	0.053103	1	236.079	0.00187649						0.0050631	1.62419
Cervix (left)	107	1	0.053103	0.053103	1	236.079	0.00187649						0.0050631	1.62419
Ovarian 2 (right)	108	0.5	0.0879498	0.0879498	2			108		124	126		0.00452805
Ovarian 2 (left)	109	0.5	0.0879498	0.0879498	2			109		125	127		0.00452805
Ovarian 3 (right)	110	0.25	0.03	0.03	1	236.079	0.00187649						0.00297215
Ovarian 3 (left)	111	0.25	0.03	0.03	1	236.079	0.00187649						0.00297215
Uterine2 (right)	112	4.84388	0.207499	0.207499	4			112		114	130	140	0.00185969	1.62419
Uterine2 (left)	113	4.84388	0.207499	0.207499	4			113		115	150	160	0.00185969	1.62419
Uterine3 (right)	114	3.25485	0.205138	0.205138	4			114		116	170	182	0.00237225	1.62419
Uterine3 (left)	115	3.25485	0.205138	0.205138	4			115		117	194	206	0.00237225	1.62419
Uterine4 (right)	116	3.19168	0.195716	0.195716	4			116		118	218	234	0.00265322	1.62419
Uterine4 (left)	117	3.19168	0.195716	0.195716	4			117		119	250	266	0.00265322	1.62419
Uterine5 (right)	118	3.08043	0.176214	0.176214	4			118		120	282	300	0.00303641	1.62419
Uterine5 (left)	119	3.08043	0.176214	0.176214	4			119		121	318	336	0.00303641	1.62419
Uterine6 (right)	120	3.0256	0.146554	0.146554	4			120		122	354	372	0.00359779	1.62419
Uterine6 (left)	121	3.0256	0.146554	0.146554	4			121		123	390	408	0.00359779	1.62419
Uterine7 (right)	122	2.96737	0.12347	0.12347	5			122	124	426	444		0.00569919	1.62419
Uterine7 (left)	123	2.96737	0.12347	0.12347	5			123	125	462	480		0.00569919	1.62419
Uterine8 (right)	124	1.53831	0.100386	0.100386	5			122	124	426	444		0.00651552	1.62419
Uterine8 (left)	125	1.53831	0.100386	0.100386	5			123	125	462	480		0.00651552	1.62419
Uterine9 (right)	126	1.53831	0.109173	0.109173	4			126		128	498	514	0.00443356	1.62419
Uterine9 (left)	127	1.53831	0.109173	0.109173	4			127		129	530	546	0.00443356	1.62419
Uterine10 (right)	128	3.40211	0.0700062	0.0700062	2			128		562	574		0.00378844	1.62419
Uterine10 (left)	129	3.40211	0.0700062	0.0700062	2			129		586	598		0.00378844	1.62419
Arcuate arteryAR8_5	130	1.00818	0.0522305	0.0522305	2			130		131	132		0.00219564	1.71465
Radial artery1	131	0.25	0.0299308	0.0299308	1	1121.3	0.000271128						0.00345358
Arcuate arteryAR8_4	132	1.87557	0.0484089	0.0484089	2			132		133	134		0.0020884	1.71465
Radial artery2	133	0.25	0.0299308	0.0299308	1	1121.3	0.000271128						0.00345358
Arcuate arteryAR8_3	134	1.90527	0.0439248	0.0439248	2			134		135	136		0.00193847	1.71465
Radial artery3	135	0.25	0.0299308	0.0299308	1	1121.3	0.000271128						0.00345358
Arcuate arteryAR8_2	136	1.89094	0.0383209	0.0383209	2			136		137	138		0.00173766	1.71465
Radial artery4	137	0.25	0.0299308	0.0299308	1	1121.3	0.000271128						0.00345358
Arcuate arteryAR8_1	138	1.96093	0.0368149	0.0368149	2			138		139	610		0.00162148	1.71465
Radial artery5	139	0.25	0.0299308	0.0299308	1	1121.3	0.000271128						0.00345358
Arcuate arteryPR8_5	140	1.00914	0.052228	0.052228	2			140		141	142		0.0021965	1.71465
Radial artery6	141	0.25	0.0299308	0.0299308	1	1121.3	0.000271128						0.00345358
Arcuate arteryPR8_4	142	1.88193	0.0484079	0.0484079	2			142		143	144		0.00209095	1.71465
Radial artery7	143	0.25	0.0299308	0.0299308	1	1121.3	0.000271128						0.00345358
Arcuate arteryPR8_3	144	1.917	0.0439217	0.0439217	2			144		145	146		0.00194329	1.71465
Radial artery8	145	0.25	0.0299308	0.0299308	1	1121.3	0.000271128						0.00345358
Arcuate arteryPR8_2	146	1.90502	0.0383189	0.0383189	2			146		147	148		0.00174375	1.71465
Radial artery9	147	0.25	0.0299308	0.0299308	1	1121.3	0.000271128						0.00345358
Arcuate arteryPR8_1	148	1.97195	0.0368149	0.0368149	2			148		149	618		0.00162665	1.71465
Radial artery10	149	0.25	0.0299308	0.0299308	1	1121.3	0.000271128						0.00345358
Arcuate arteryPL8_5	150	1.00914	0.052228	0.052228	2			150		151	152		0.0021965	1.71465
Radial artery11	151	0.25	0.0299308	0.0299308	1	1121.3	0.000271128						0.00345358
Arcuate arteryPL8_4	152	1.88193	0.0484079	0.0484079	2			152		153	154		0.00209095	1.71465
Radial artery12	153	0.25	0.0299308	0.0299308	1	1121.3	0.000271128						0.00345358
Arcuate arteryPL8_3	154	1.917	0.0439217	0.0439217	2			154		155	156		0.00194329	1.71465
Radial artery13	155	0.25	0.0299308	0.0299308	1	1121.3	0.000271128						0.00345358
Arcuate arteryPL8_2	156	1.90502	0.0383189	0.0383189	2			156		157	158		0.00174375	1.71465
Radial artery14	157	0.25	0.0299308	0.0299308	1	1121.3	0.000271128						0.00345358
Arcuate arteryPL8_1	158	1.97195	0.0368149	0.0368149	3			158	618	159			0.00162665	1.71465
Radial artery15	159	0.25	0.0299308	0.0299308	1	1121.3	0.000271128						0.00345358
Arcuate arteryAL8_5	160	1.00818	0.0522305	0.0522305	2			160		161	162		0.00219564	1.71465
Radial artery16	161	0.25	0.0299308	0.0299308	1	1121.3	0.000271128						0.00345358
Arcuate arteryAL8_4	162	1.87557	0.0484089	0.0484089	2			162		163	164		0.0020884	1.71465
Radial artery17	163	0.25	0.0299308	0.0299308	1	1121.3	0.000271128						0.00345358
Arcuate arteryAL8_3	164	1.90527	0.0439248	0.0439248	2			164		165	166		0.00193847	1.71465
Radial artery18	165	0.25	0.0299308	0.0299308	1	1121.3	0.000271128						0.00345358
Arcuate arteryAL8_2	166	1.89094	0.0383209	0.0383209	2			166		167	168		0.00173766	1.71465
Radial artery19	167	0.25	0.0299308	0.0299308	1	1121.3	0.000271128						0.00345358
Arcuate arteryAL8_1	168	1.96093	0.0368149	0.0368149	3			168	610	169			0.00162148	1.71465
Radial artery20	169	0.25	0.0299308	0.0299308	1	1121.3	0.000271128						0.00345358
Arcuate arteryAR7_6	170	1.25841	0.0552643	0.0552643	2			170		171	172		0.00222318	1.71465
Radial artery21	171	0.25	0.0299308	0.0299308	1	1121.3	0.000271128						0.00345358
Arcuate arteryAR7_5	172	2.17807	0.051931	0.051931	2			172		173	174		0.00213285	1.71465
Radial artery22	173	0.25	0.0299308	0.0299308	1	1121.3	0.000271128						0.00345358
Arcuate arteryAR7_4	174	2.26581	0.0481339	0.0481339	2			174		175	176		0.00201521	1.71465
Radial artery23	175	0.25	0.0299308	0.0299308	1	1121.3	0.000271128						0.00345358
Arcuate arteryAR7_3	176	2.16607	0.0436633	0.0436633	2			176		177	178		0.00186469	1.71465
Radial artery24	177	0.25	0.0299308	0.0299308	1	1121.3	0.000271128						0.00345358
Arcuate arteryAR7_2	178	2.32289	0.0380823	0.0380823	2			178		179	180		0.00167251	1.71465
Radial artery25	179	0.25	0.0299308	0.0299308	1	1121.3	0.000271128						0.00345358
Arcuate arteryAR7_1	180	2.33731	0.0368149	0.0368149	2			180		181	611		0.0015745	1.71465
Radial artery26	181	0.25	0.0299308	0.0299308	1	1121.3	0.000271128						0.00345358
Arcuate arteryPR7_6	182	1.25948	0.0967898	0.0967898	2			182		183	184		0.000638288	1.71465
Radial artery27	183	0.25	0.0299308	0.0299308	1	1121.3	0.000271128						0.00345358
Arcuate arteryPR7_5	184	2.1844	0.0957401	0.0957401	2			184		185	186		0.000595598	1.71465
Radial artery28	185	0.25	0.0299308	0.0299308	1	1121.3	0.000271128						0.00345358
Arcuate arteryPR7_4	186	2.27797	0.0946746	0.0946746	2			186		187	188		0.000554348	1.71465
Radial artery29	187	0.25	0.0299308	0.0299308	1	1121.3	0.000271128						0.00345358
Arcuate arteryPR7_3	188	2.18146	0.0935928	0.0935928	2			188		189	190		0.000513613	1.71465
Radial artery30	189	0.25	0.0637099	0.0637099	1	116.061	0.000767007						0.00118795
Arcuate arteryPR7_2	190	2.3399	0.0816237	0.0816237	2			190		191	192		0.000472609	1.71465
Radial artery31	191	0.25	0.0637099	0.0637099	1	116.061	0.000767007						0.00118795
Arcuate arteryPR7_1	192	2.34879	0.0646576	0.0646576	2			192		193	619		0.000486841	1.71465
Radial artery32	193	0.25	0.0637099	0.0637099	1	116.061	0.000767007						0.00118795
Arcuate arteryPL7_6	194	1.25948	0.0967898	0.0967898	2			194		195	196		0.000638288	1.71465
Radial artery33	195	0.25	0.0299308	0.0299308	1	1121.3	0.000271128						0.00345358
Arcuate arteryPL7_5	196	2.1844	0.0957401	0.0957401	2			196		197	198		0.000595598	1.71465
Radial artery34	197	0.25	0.0299308	0.0299308	1	1121.3	0.000271128						0.00345358
Arcuate arteryPL7_4	198	2.27797	0.0946746	0.0946746	2			198		199	200		0.000554348	1.71465
Radial artery35	199	0.25	0.0299308	0.0299308	1	1121.3	0.000271128						0.00345358
Arcuate arteryPL7_3	200	2.18146	0.0935928	0.0935928	2			200		201	202		0.000513613	1.71465
Radial artery36	201	0.25	0.0637099	0.0637099	1	116.061	0.000767007						0.00118795
Arcuate arteryPL7_2	202	2.3399	0.0816237	0.0816237	2			202		203	204		0.000472609	1.71465
Radial artery37	203	0.25	0.0637099	0.0637099	1	116.061	0.000767007						0.00118795
Arcuate arteryPL7_1	204	2.34879	0.0646576	0.0646576	3			204	619	205			0.000486841	1.71465
Radial artery38	205	0.25	0.0637099	0.0637099	1	116.061	0.000767007						0.00118795
Arcuate arteryAL7_6	206	1.25841	0.0552643	0.0552643	2			206		207	208		0.00222318	1.71465
Radial artery39	207	0.25	0.0299308	0.0299308	1	1121.3	0.000271128						0.00345358
Arcuate arteryAL7_5	208	2.17807	0.051931	0.051931	2			208		209	210		0.00213285	1.71465
Radial artery40	209	0.25	0.0299308	0.0299308	1	1121.3	0.000271128						0.00345358
Arcuate arteryAL7_4	210	2.26581	0.0481339	0.0481339	2			210		211	212		0.00201521	1.71465
Radial artery41	211	0.25	0.0299308	0.0299308	1	1121.3	0.000271128						0.00345358
Arcuate arteryAL7_3	212	2.16607	0.0436633	0.0436633	2			212		213	214		0.00186469	1.71465
Radial artery42	213	0.25	0.0299308	0.0299308	1	1121.3	0.000271128						0.00345358
Arcuate arteryAL7_2	214	2.32289	0.0380823	0.0380823	2			214		215	216		0.00167251	1.71465
Radial artery43	215	0.25	0.0299308	0.0299308	1	1121.3	0.000271128						0.00345358
Arcuate arteryAL7_1	216	2.33731	0.0368149	0.0368149	3			216	611	217			0.0015745	1.71465
Radial artery44	217	0.25	0.0299308	0.0299308	1	1121.3	0.000271128						0.00345358
Arcuate arteryAR6_8	218	1.16062	0.0606253	0.0606253	2			218		219	220		0.00229954	1.71465
Radial artery45	219	0.25	0.0299308	0.0299308	1	1121.3	0.000271128						0.00345358
Arcuate arteryAR6_7	220	2.11403	0.0579116	0.0579116	2			220		221	222		0.00223214	1.71465
Radial artery46	221	0.25	0.0299308	0.0299308	1	1121.3	0.000271128						0.00345358
Arcuate arteryAR6_6	222	2.07844	0.0549374	0.0549374	2			222		223	224		0.00214849	1.71465
Radial artery47	223	0.25	0.0299308	0.0299308	1	1121.3	0.000271128						0.00345358
Arcuate arteryAR6_5	224	2.20577	0.0516249	0.0516249	2			224		225	226		0.00204712	1.71465
Radial artery48	225	0.25	0.0299308	0.0299308	1	1121.3	0.000271128						0.00345358
Arcuate arteryAR6_4	226	2.12599	0.0478547	0.0478547	2			226		227	228		0.00192491	1.71465
Radial artery49	227	0.25	0.0299308	0.0299308	1	1121.3	0.000271128						0.00345358
Arcuate arteryAR6_3	228	2.04082	0.0434153	0.0434153	2			228		229	230		0.00178025	1.71465
Radial artery50	229	0.25	0.0299308	0.0299308	1	1121.3	0.000271128						0.00345358
Arcuate arteryAR6_2	230	2.12308	0.0378695	0.0378695	2			230		231	232		0.00160502	1.71465
Radial artery51	231	0.25	0.0299308	0.0299308	1	1121.3	0.000271128						0.00345358
Arcuate arteryAR6_1	232	2.21398	0.0368149	0.0368149	2			232		233	612		0.00153003	1.71465
Radial artery52	233	0.25	0.0299308	0.0299308	1	1121.3	0.000271128						0.00345358
Arcuate arteryPR6_8	234	1.16136	0.119263	0.119263	2			234		235	236		0.000636051	1.71465
Radial artery53	235	0.25	0.0299308	0.0299308	1	1121.3	0.000271128						0.00345358
Arcuate arteryPR6_7	236	2.1187	0.118577	0.118577	2			236		237	238		0.000613032	1.71465
Radial artery54	237	0.25	0.0299308	0.0299308	1	1121.3	0.000271128						0.00345358
Arcuate arteryPR6_6	238	2.08711	0.117888	0.117888	2			238		239	240		0.000589493	1.71465
Radial artery55	239	0.25	0.0637099	0.0637099	1	116.061	0.000767007						0.00118795
Arcuate arteryPR6_5	240	2.21883	0.110802	0.110802	2			240		241	242		0.000567622	1.71465
Radial artery56	241	0.25	0.0637099	0.0637099	1	116.061	0.000767007						0.00118795
Arcuate arteryPR6_4	242	2.14124	0.102728	0.102728	2			242		243	244		0.00054201	1.71465
Radial artery57	243	0.25	0.0637099	0.0637099	1	116.061	0.000767007						0.00118795
Arcuate arteryPR6_3	244	2.05616	0.0932055	0.0932055	2			244		245	246		0.000510857	1.71465
Radial artery58	245	0.25	0.0637099	0.0637099	1	116.061	0.000767007						0.00118795
Arcuate arteryPR6_2	246	2.13705	0.0812938	0.0812938	2			246		247	248		0.000470277	1.71465
Radial artery59	247	0.25	0.0637099	0.0637099	1	116.061	0.000767007						0.00118795
Arcuate arteryPR6_1	248	2.22273	0.0644012	0.0644012	2			248		249	620		0.000485093	1.71465
Radial artery60	249	0.25	0.0637099	0.0637099	1	116.061	0.000767007						0.00118795
Arcuate arteryPL6_8	250	1.16136	0.119263	0.119263	2			250		251	252		0.000636051	1.71465
Radial artery61	251	0.25	0.0299308	0.0299308	1	1121.3	0.000271128						0.00345358
Arcuate arteryPL6_7	252	2.1187	0.118577	0.118577	2			252		253	254		0.000613032	1.71465
Radial artery62	253	0.25	0.0299308	0.0299308	1	1121.3	0.000271128						0.00345358
Arcuate arteryPL6_6	254	2.08711	0.117888	0.117888	2			254		255	256		0.000589493	1.71465
Radial artery63	255	0.25	0.0637099	0.0637099	1	116.061	0.000767007						0.00118795
Arcuate arteryPL6_5	256	2.21883	0.110802	0.110802	2			256		257	258		0.000567622	1.71465
Radial artery64	257	0.25	0.0637099	0.0637099	1	116.061	0.000767007						0.00118795
Arcuate arteryPL6_4	258	2.14124	0.102728	0.102728	2			258		259	260		0.00054201	1.71465
Radial artery65	259	0.25	0.0637099	0.0637099	1	116.061	0.000767007						0.00118795
Arcuate arteryPL6_3	260	2.05616	0.0932055	0.0932055	2			260		261	262		0.000510857	1.71465
Radial artery66	261	0.25	0.0637099	0.0637099	1	116.061	0.000767007						0.00118795
Arcuate arteryPL6_2	262	2.13705	0.0812938	0.0812938	2			262		263	264		0.000470277	1.71465
Radial artery67	263	0.25	0.0637099	0.0637099	1	116.061	0.000767007						0.00118795
Arcuate arteryPL6_1	264	2.22273	0.0644012	0.0644012	3			264	620	265			0.000485093	1.71465
Radial artery68	265	0.25	0.0637099	0.0637099	1	116.061	0.000767007						0.00118795
Arcuate arteryAL6_8	266	1.16062	0.0606253	0.0606253	2			266		267	268		0.00229954	1.71465
Radial artery69	267	0.25	0.0299308	0.0299308	1	1121.3	0.000271128						0.00345358
Arcuate arteryAL6_7	268	2.11403	0.0579116	0.0579116	2			268		269	270		0.00223214	1.71465
Radial artery70	269	0.25	0.0299308	0.0299308	1	1121.3	0.000271128						0.00345358
Arcuate arteryAL6_6	270	2.07844	0.0549374	0.0549374	2			270		271	272		0.00214849	1.71465
Radial artery71	271	0.25	0.0299308	0.0299308	1	1121.3	0.000271128						0.00345358
Arcuate arteryAL6_5	272	2.20577	0.0516249	0.0516249	2			272		273	274		0.00204712	1.71465
Radial artery72	273	0.25	0.0299308	0.0299308	1	1121.3	0.000271128						0.00345358
Arcuate arteryAL6_4	274	2.12599	0.0478547	0.0478547	2			274		275	276		0.00192491	1.71465
Radial artery73	275	0.25	0.0299308	0.0299308	1	1121.3	0.000271128						0.00345358
Arcuate arteryAL6_3	276	2.04082	0.0434153	0.0434153	2			276		277	278		0.00178025	1.71465
Radial artery74	277	0.25	0.0299308	0.0299308	1	1121.3	0.000271128						0.00345358
Arcuate arteryAL6_2	278	2.12308	0.0378695	0.0378695	2			278		279	280		0.00160502	1.71465
Radial artery75	279	0.25	0.0299308	0.0299308	1	1121.3	0.000271128						0.00345358
Arcuate arteryAL6_1	280	2.21398	0.0368149	0.0368149	3			280	612	281			0.00153003	1.71465
Radial artery76	281	0.25	0.0299308	0.0299308	1	1121.3	0.000271128						0.00345358
Arcuate arteryAR5_9	282	1.09747	0.0628544	0.0628544	2			282		283	284		0.0023022	1.71465
Radial artery77	283	0.25	0.0299308	0.0299308	1	1121.3	0.000271128						0.00345358
Arcuate arteryAR5_8	284	2.18408	0.0603575	0.0603575	2			284		285	286		0.00224293	1.71465
Radial artery78	285	0.25	0.0299308	0.0299308	1	1121.3	0.000271128						0.00345358
Arcuate arteryAR5_7	286	2.15471	0.0576532	0.0576532	2			286		287	288		0.00217072	1.71465
Radial artery79	287	0.25	0.0299308	0.0299308	1	1121.3	0.000271128						0.00345358
Arcuate arteryAR5_6	288	2.10965	0.0546904	0.0546904	2			288		289	290		0.00208556	1.71465
Radial artery80	289	0.25	0.0299308	0.0299308	1	1121.3	0.000271128						0.00345358
Arcuate arteryAR5_5	290	2.25382	0.0513914	0.0513914	2			290		291	292		0.00198465	1.71465
Radial artery81	291	0.25	0.0299308	0.0299308	1	1121.3	0.000271128						0.00345358
Arcuate arteryAR5_4	292	2.17454	0.0476358	0.0476358	2			292		293	294		0.00186516	1.71465
Radial artery82	293	0.25	0.0299308	0.0299308	1	1121.3	0.000271128						0.00345358
Arcuate arteryAR5_3	294	2.09485	0.0432139	0.0432139	2			294		295	296		0.00172639	1.71465
Radial artery83	295	0.25	0.0299308	0.0299308	1	1121.3	0.000271128						0.00345358
Arcuate arteryAR5_2	296	2.20579	0.0376921	0.0376921	2			296		297	298		0.00155949	1.71465
Radial artery84	297	0.25	0.0299308	0.0299308	1	1121.3	0.000271128						0.00345358
Arcuate arteryAR5_1	298	2.14831	0.0368149	0.0368149	2			298		299	613		0.00149513	1.71465
Radial artery85	299	0.25	0.0299308	0.0299308	1	1121.3	0.000271128						0.00345358
Arcuate arteryPR5_9	300	1.09806	0.125028	0.125028	2			300		301	302		0.000646871	1.71465
Radial artery86	301	0.25	0.0299308	0.0299308	1	1121.3	0.000271128						0.00345358
Arcuate arteryPR5_8	302	2.18822	0.124408	0.124408	2			302		303	304		0.000626835	1.71465
Radial artery87	303	0.25	0.0299308	0.0299308	1	1121.3	0.000271128						0.00345358
Arcuate arteryPR5_7	304	2.1627	0.123785	0.123785	2			304		305	306		0.00060627	1.71465
Radial artery88	305	0.25	0.0637099	0.0637099	1	116.061	0.000767007						0.00118795
Arcuate arteryPR5_6	306	2.12086	0.117447	0.117447	2			306		307	308		0.000587167	1.71465
Radial artery89	307	0.25	0.0637099	0.0637099	1	116.061	0.000767007						0.00118795
Arcuate arteryPR5_5	308	2.26879	0.110384	0.110384	2			308		309	310		0.000565377	1.71465
Radial artery90	309	0.25	0.0637099	0.0637099	1	116.061	0.000767007						0.00118795
Arcuate arteryPR5_4	310	2.19074	0.102335	0.102335	2			310		311	312		0.000539884	1.71465
Radial artery91	311	0.25	0.0637099	0.0637099	1	116.061	0.000767007						0.00118795
Arcuate arteryPR5_3	312	2.11034	0.0928446	0.0928446	2			312		313	314		0.000508884	1.71465
Radial artery92	313	0.25	0.0637099	0.0637099	1	116.061	0.000767007						0.00118795
Arcuate arteryPR5_2	314	2.21946	0.0809756	0.0809756	2			314		315	316		0.000468523	1.71465
Radial artery93	315	0.25	0.0637099	0.0637099	1	116.061	0.000767007						0.00118795
Arcuate arteryPR5_1	316	2.15625	0.0641508	0.0641508	2			316		317	621		0.000483975	1.71465
Radial artery94	317	0.25	0.0637099	0.0637099	1	116.061	0.000767007						0.00118795
Arcuate arteryPL5_9	318	1.09806	0.125028	0.125028	2			318		319	320		0.000646871	1.71465
Radial artery95	319	0.25	0.0299308	0.0299308	1	1121.3	0.000271128						0.00345358
Arcuate arteryPL5_8	320	2.18822	0.124408	0.124408	2			320		321	322		0.000626835	1.71465
Radial artery96	321	0.25	0.0299308	0.0299308	1	1121.3	0.000271128						0.00345358
Arcuate arteryPL5_7	322	2.1627	0.123785	0.123785	2			322		323	324		0.00060627	1.71465
Radial artery97	323	0.25	0.0637099	0.0637099	1	116.061	0.000767007						0.00118795
Arcuate arteryPL5_6	324	2.12086	0.117447	0.117447	2			324		325	326		0.000587167	1.71465
Radial artery98	325	0.25	0.0637099	0.0637099	1	116.061	0.000767007						0.00118795
Arcuate arteryPL5_5	326	2.26879	0.110384	0.110384	2			326		327	328		0.000565377	1.71465
Radial artery99	327	0.25	0.0637099	0.0637099	1	116.061	0.000767007						0.00118795
Arcuate arteryPL5_4	328	2.19074	0.102335	0.102335	2			328		329	330		0.000539884	1.71465
Radial artery100	329	0.25	0.0637099	0.0637099	1	116.061	0.000767007						0.00118795
Arcuate arteryPL5_3	330	2.11034	0.0928446	0.0928446	2			330		331	332		0.000508884	1.71465
Radial artery101	331	0.25	0.0637099	0.0637099	1	116.061	0.000767007						0.00118795
Arcuate arteryPL5_2	332	2.21946	0.0809756	0.0809756	2			332		333	334		0.000468523	1.71465
Radial artery102	333	0.25	0.0637099	0.0637099	1	116.061	0.000767007						0.00118795
Arcuate arteryPL5_1	334	2.15625	0.0641508	0.0641508	3			334	621	335			0.000483975	1.71465
Radial artery103	335	0.25	0.0637099	0.0637099	1	116.061	0.000767007						0.00118795
Arcuate arteryAL5_9	336	1.09747	0.0628544	0.0628544	2			336		337	338		0.0023022	1.71465
Radial artery104	337	0.25	0.0299308	0.0299308	1	1121.3	0.000271128						0.00345358
Arcuate arteryAL5_8	338	2.18408	0.0603575	0.0603575	2			338		339	340		0.00224293	1.71465
Radial artery105	339	0.25	0.0299308	0.0299308	1	1121.3	0.000271128						0.00345358
Arcuate arteryAL5_7	340	2.15471	0.0576532	0.0576532	2			340		341	342		0.00217072	1.71465
Radial artery106	341	0.25	0.0299308	0.0299308	1	1121.3	0.000271128						0.00345358
Arcuate arteryAL5_6	342	2.10965	0.0546904	0.0546904	2			342		343	344		0.00208556	1.71465
Radial artery107	343	0.25	0.0299308	0.0299308	1	1121.3	0.000271128						0.00345358
Arcuate arteryAL5_5	344	2.25382	0.0513914	0.0513914	2			344		345	346		0.00198465	1.71465
Radial artery108	345	0.25	0.0299308	0.0299308	1	1121.3	0.000271128						0.00345358
Arcuate arteryAL5_4	346	2.17454	0.0476358	0.0476358	2			346		347	348		0.00186516	1.71465
Radial artery109	347	0.25	0.0299308	0.0299308	1	1121.3	0.000271128						0.00345358
Arcuate arteryAL5_3	348	2.09485	0.0432139	0.0432139	2			348		349	350		0.00172639	1.71465
Radial artery110	349	0.25	0.0299308	0.0299308	1	1121.3	0.000271128						0.00345358
Arcuate arteryAL5_2	350	2.20579	0.0376921	0.0376921	2			350		351	352		0.00155949	1.71465
Radial artery111	351	0.25	0.0299308	0.0299308	1	1121.3	0.000271128						0.00345358
Arcuate arteryAL5_1	352	2.14831	0.0368149	0.0368149	3			352	613	353			0.00149513	1.71465
Radial artery112	353	0.25	0.0299308	0.0299308	1	1121.3	0.000271128						0.00345358
Arcuate arteryAR4_9	354	1.16692	0.0626562	0.0626562	2			354		355	356		0.00225322	1.71465
Radial artery113	355	0.25	0.0299308	0.0299308	1	1121.3	0.000271128						0.00345358
Arcuate arteryAR4_8	356	2.32228	0.0601614	0.0601614	2			356		357	358		0.00219506	1.71465
Radial artery114	357	0.25	0.0299308	0.0299308	1	1121.3	0.000271128						0.00345358
Arcuate arteryAR4_7	358	2.29106	0.0574612	0.0574612	2			358		359	360		0.0021244	1.71465
Radial artery115	359	0.25	0.0299308	0.0299308	1	1121.3	0.000271128						0.00345358
Arcuate arteryAR4_6	360	2.24314	0.0545026	0.0545026	2			360		361	362		0.00204049	1.71465
Radial artery116	361	0.25	0.0299308	0.0299308	1	1121.3	0.000271128						0.00345358
Arcuate arteryAR4_5	362	2.39643	0.0512088	0.0512088	2			362		363	364		0.00194127	1.71465
Radial artery117	363	0.25	0.0299308	0.0299308	1	1121.3	0.000271128						0.00345358
Arcuate arteryAR4_4	364	2.31214	0.0474625	0.0474625	2			364		365	366		0.00182425	1.71465
Radial artery118	365	0.25	0.0299308	0.0299308	1	1121.3	0.000271128						0.00345358
Arcuate arteryAR4_3	366	2.22741	0.043052	0.043052	2			366		367	368		0.00168811	1.71465
Radial artery119	367	0.25	0.0299308	0.0299308	1	1121.3	0.000271128						0.00345358
Arcuate arteryAR4_2	368	2.34537	0.0375468	0.0375468	2			368		369	370		0.00152452	1.71465
Radial artery120	369	0.25	0.0299308	0.0299308	1	1121.3	0.000271128						0.00345358
Arcuate arteryAR4_1	370	2.28425	0.0368149	0.0368149	2			370		371	614		0.0014647	1.71465
Radial artery121	371	0.25	0.0299308	0.0299308	1	1121.3	0.000271128						0.00345358
Arcuate arteryPR4_9	372	1.16754	0.124664	0.124664	2			372		373	374		0.00064453	1.71465
Radial artery122	373	0.25	0.0299308	0.0299308	1	1121.3	0.000271128						0.00345358
Arcuate arteryPR4_8	374	2.32669	0.124044	0.124044	2			374		375	376		0.000624821	1.71465
Radial artery123	375	0.25	0.0299308	0.0299308	1	1121.3	0.000271128						0.00345358
Arcuate arteryPR4_7	376	2.29954	0.123422	0.123422	2			376		377	378		0.00060454	1.71465
Radial artery124	377	0.25	0.0637099	0.0637099	1	116.061	0.000767007						0.00118795
Arcuate arteryPR4_6	378	2.25506	0.117092	0.117092	2			378		379	380		0.000585482	1.71465
Radial artery125	379	0.25	0.0637099	0.0637099	1	116.061	0.000767007						0.00118795
Arcuate arteryPR4_5	380	2.41236	0.11004	0.11004	2			380		381	382		0.000563727	1.71465
Radial artery126	381	0.25	0.0637099	0.0637099	1	116.061	0.000767007						0.00118795
Arcuate arteryPR4_4	382	2.32937	0.102006	0.102006	2			382		383	384		0.000538303	1.71465
Radial artery127	383	0.25	0.0637099	0.0637099	1	116.061	0.000767007						0.00118795
Arcuate arteryPR4_3	384	2.24388	0.0925356	0.0925356	2			384		385	386		0.0005074	1.71465
Radial artery128	385	0.25	0.0637099	0.0637099	1	116.061	0.000767007						0.00118795
Arcuate arteryPR4_2	386	2.3599	0.0806959	0.0806959	2			386		387	388		0.000467136	1.71465
Radial artery129	387	0.25	0.0637099	0.0637099	1	116.061	0.000767007						0.00118795
Arcuate arteryPR4_1	388	2.2927	0.0639199	0.0639199	2			388		389	622		0.000483054	1.71465
Radial artery130	389	0.25	0.0637099	0.0637099	1	116.061	0.000767007						0.00118795
Arcuate arteryPL4_9	390	1.16754	0.124664	0.124664	2			390		391	392		0.00064453	1.71465
Radial artery131	391	0.25	0.0299308	0.0299308	1	1121.3	0.000271128						0.00345358
Arcuate arteryPL4_8	392	2.32669	0.124044	0.124044	2			392		393	394		0.000624821	1.71465
Radial artery132	393	0.25	0.0299308	0.0299308	1	1121.3	0.000271128						0.00345358
Arcuate arteryPL4_7	394	2.29954	0.123422	0.123422	2			394		395	396		0.00060454	1.71465
Radial artery133	395	0.25	0.0637099	0.0637099	1	116.061	0.000767007						0.00118795
Arcuate arteryPL4_6	396	2.25506	0.117092	0.117092	2			396		397	398		0.000585482	1.71465
Radial artery134	397	0.25	0.0637099	0.0637099	1	116.061	0.000767007						0.00118795
Arcuate arteryPL4_5	398	2.41236	0.11004	0.11004	2			398		399	400		0.000563727	1.71465
Radial artery135	399	0.25	0.0637099	0.0637099	1	116.061	0.000767007						0.00118795
Arcuate arteryPL4_4	400	2.32937	0.102006	0.102006	2			400		401	402		0.000538303	1.71465
Radial artery136	401	0.25	0.0637099	0.0637099	1	116.061	0.000767007						0.00118795
Arcuate arteryPL4_3	402	2.24388	0.0925356	0.0925356	2			402		403	404		0.0005074	1.71465
Radial artery137	403	0.25	0.0637099	0.0637099	1	116.061	0.000767007						0.00118795
Arcuate arteryPL4_2	404	2.3599	0.0806959	0.0806959	2			404		405	406		0.000467136	1.71465
Radial artery138	405	0.25	0.0637099	0.0637099	1	116.061	0.000767007						0.00118795
Arcuate arteryPL4_1	406	2.2927	0.0639199	0.0639199	3			406	622	407			0.000483054	1.71465
Radial artery139	407	0.25	0.0637099	0.0637099	1	116.061	0.000767007						0.00118795
Arcuate arteryAL4_9	408	1.16692	0.0626562	0.0626562	2			408		409	410		0.00225322	1.71465
Radial artery140	409	0.25	0.0299308	0.0299308	1	1121.3	0.000271128						0.00345358
Arcuate arteryAL4_8	410	2.32228	0.0601614	0.0601614	2			410		411	412		0.00219506	1.71465
Radial artery141	411	0.25	0.0299308	0.0299308	1	1121.3	0.000271128						0.00345358
Arcuate arteryAL4_7	412	2.29106	0.0574612	0.0574612	2			412		413	414		0.0021244	1.71465
Radial artery142	413	0.25	0.0299308	0.0299308	1	1121.3	0.000271128						0.00345358
Arcuate arteryAL4_6	414	2.24314	0.0545026	0.0545026	2			414		415	416		0.00204049	1.71465
Radial artery143	415	0.25	0.0299308	0.0299308	1	1121.3	0.000271128						0.00345358
Arcuate arteryAL4_5	416	2.39643	0.0512088	0.0512088	2			416		417	418		0.00194127	1.71465
Radial artery144	417	0.25	0.0299308	0.0299308	1	1121.3	0.000271128						0.00345358
Arcuate arteryAL4_4	418	2.31214	0.0474625	0.0474625	2			418		419	420		0.00182425	1.71465
Radial artery145	419	0.25	0.0299308	0.0299308	1	1121.3	0.000271128						0.00345358
Arcuate arteryAL4_3	420	2.22741	0.043052	0.043052	2			420		421	422		0.00168811	1.71465
Radial artery146	421	0.25	0.0299308	0.0299308	1	1121.3	0.000271128						0.00345358
Arcuate arteryAL4_2	422	2.34537	0.0375468	0.0375468	2			422		423	424		0.00152452	1.71465
Radial artery147	423	0.25	0.0299308	0.0299308	1	1121.3	0.000271128						0.00345358
Arcuate arteryAL4_1	424	2.28425	0.0368149	0.0368149	3			424	614	425			0.0014647	1.71465
Radial artery148	425	0.25	0.0299308	0.0299308	1	1121.3	0.000271128						0.00345358
Arcuate arteryAR3_9	426	1.1498	0.0626012	0.0626012	2			426		427	428		0.00221129	1.71465
Radial artery149	427	0.25	0.0299308	0.0299308	1	1121.3	0.000271128						0.00345358
Arcuate arteryAR3_8	428	2.28822	0.0601106	0.0601106	2			428		429	430		0.00215382	1.71465
Radial artery150	429	0.25	0.0299308	0.0299308	1	1121.3	0.000271128						0.00345358
Arcuate arteryAR3_7	430	2.25745	0.0574135	0.0574135	2			430		431	432		0.00208447	1.71465
Radial artery151	431	0.25	0.0299308	0.0299308	1	1121.3	0.000271128						0.00345358
Arcuate arteryAR3_6	432	2.21024	0.054459	0.054459	2			432		433	434		0.00200255	1.71465
Radial artery152	433	0.25	0.0299308	0.0299308	1	1121.3	0.000271128						0.00345358
Arcuate arteryAR3_5	434	2.36128	0.0511693	0.0511693	2			434		435	436		0.0019046	1.71465
Radial artery153	435	0.25	0.0299308	0.0299308	1	1121.3	0.000271128						0.00345358
Arcuate arteryAR3_4	436	2.27822	0.0474272	0.0474272	2			436		437	438		0.00178939	1.71465
Radial artery154	437	0.25	0.0299308	0.0299308	1	1121.3	0.000271128						0.00345358
Arcuate arteryAR3_3	438	2.19473	0.0430209	0.0430209	2			438		439	440		0.00165578	1.71465
Radial artery155	439	0.25	0.0299308	0.0299308	1	1121.3	0.000271128						0.00345358
Arcuate arteryAR3_2	440	2.31097	0.0375219	0.0375219	2			440		441	442		0.00149497	1.71465
Radial artery156	441	0.25	0.0299308	0.0299308	1	1121.3	0.000271128						0.00345358
Arcuate arteryAR3_1	442	2.25075	0.0368149	0.0368149	2			442		443	615		0.0014367	1.71465
Radial artery157	443	0.25	0.0299308	0.0299308	1	1121.3	0.000271128						0.00345358
Arcuate arteryPR3_9	444	1.15041	0.112914	0.112914	2			444		445	446		0.000663859	1.71465
Radial artery158	445	0.25	0.0299308	0.0299308	1	1121.3	0.000271128						0.00345358
Arcuate arteryPR3_8	446	2.29256	0.11216	0.11216	2			446		447	448		0.000638822	1.71465
Radial artery159	447	0.25	0.0299308	0.0299308	1	1121.3	0.000271128						0.00345358
Arcuate arteryPR3_7	448	2.26581	0.111401	0.111401	2			448		449	450		0.000613898	1.71465
Radial artery160	449	0.25	0.0299308	0.0299308	1	1121.3	0.000271128						0.00345358
Arcuate arteryPR3_6	450	2.22198	0.110636	0.110636	2			450		451	452		0.000588887	1.71465
Radial artery161	451	0.25	0.0299308	0.0299308	1	1121.3	0.000271128						0.00345358
Arcuate arteryPR3_5	452	2.37697	0.109865	0.109865	2			452		453	454		0.000563157	1.71465
Radial artery162	453	0.25	0.0637099	0.0637099	1	116.061	0.000767007						0.00118795
Arcuate arteryPR3_4	454	2.2952	0.101846	0.101846	2			454		455	456		0.000537793	1.71465
Radial artery163	455	0.25	0.0637099	0.0637099	1	116.061	0.000767007						0.00118795
Arcuate arteryPR3_3	456	2.21096	0.0923915	0.0923915	2			456		457	458		0.000506934	1.71465
Radial artery164	457	0.25	0.0637099	0.0637099	1	116.061	0.000767007						0.00118795
Arcuate arteryPR3_2	458	2.32528	0.0805714	0.0805714	2			458		459	460		0.000466742	1.71465
Radial artery165	459	0.25	0.0637099	0.0637099	1	116.061	0.000767007						0.00118795
Arcuate arteryPR3_1	460	2.25906	0.0638224	0.0638224	2			460		461	623		0.000481817	1.71465
Radial artery166	461	0.25	0.0637099	0.0637099	1	116.061	0.000767007						0.00118795
Arcuate arteryPL3_9	462	1.15041	0.112914	0.112914	2			462		463	464		0.000663859	1.71465
Radial artery167	463	0.25	0.0299308	0.0299308	1	1121.3	0.000271128						0.00345358
Arcuate arteryPL3_8	464	2.29256	0.11216	0.11216	2			464		465	466		0.000638822	1.71465
Radial artery168	465	0.25	0.0299308	0.0299308	1	1121.3	0.000271128						0.00345358
Arcuate arteryPL3_7	466	2.26581	0.111401	0.111401	2			466		467	468		0.000613898	1.71465
Radial artery169	467	0.25	0.0299308	0.0299308	1	1121.3	0.000271128						0.00345358
Arcuate arteryPL3_6	468	2.22198	0.110636	0.110636	2			468		469	470		0.000588887	1.71465
Radial artery170	469	0.25	0.0299308	0.0299308	1	1121.3	0.000271128						0.00345358
Arcuate arteryPL3_5	470	2.37697	0.109865	0.109865	2			470		471	472		0.000563157	1.71465
Radial artery171	471	0.25	0.0637099	0.0637099	1	116.061	0.000767007						0.00118795
Arcuate arteryPL3_4	472	2.2952	0.101846	0.101846	2			472		473	474		0.000537793	1.71465
Radial artery172	473	0.25	0.0637099	0.0637099	1	116.061	0.000767007						0.00118795
Arcuate arteryPL3_3	474	2.21096	0.0923915	0.0923915	2			474		475	476		0.000506934	1.71465
Radial artery173	475	0.25	0.0637099	0.0637099	1	116.061	0.000767007						0.00118795
Arcuate arteryPL3_2	476	2.32528	0.0805714	0.0805714	2			476		477	478		0.000466742	1.71465
Radial artery174	477	0.25	0.0637099	0.0637099	1	116.061	0.000767007						0.00118795
Arcuate arteryPL3_1	478	2.25906	0.0638224	0.0638224	3			478	623	479			0.000481817	1.71465
Radial artery175	479	0.25	0.0637099	0.0637099	1	116.061	0.000767007						0.00118795
Arcuate arteryAL3_9	480	1.1498	0.0626012	0.0626012	2			480		481	482		0.00221129	1.71465
Radial artery176	481	0.25	0.0299308	0.0299308	1	1121.3	0.000271128						0.00345358
Arcuate arteryAL3_8	482	2.28822	0.0601106	0.0601106	2			482		483	484		0.00215382	1.71465
Radial artery177	483	0.25	0.0299308	0.0299308	1	1121.3	0.000271128						0.00345358
Arcuate arteryAL3_7	484	2.25745	0.0574135	0.0574135	2			484		485	486		0.00208447	1.71465
Radial artery178	485	0.25	0.0299308	0.0299308	1	1121.3	0.000271128						0.00345358
Arcuate arteryAL3_6	486	2.21024	0.054459	0.054459	2			486		487	488		0.00200255	1.71465
Radial artery179	487	0.25	0.0299308	0.0299308	1	1121.3	0.000271128						0.00345358
Arcuate arteryAL3_5	488	2.36128	0.0511693	0.0511693	2			488		489	490		0.0019046	1.71465
Radial artery180	489	0.25	0.0299308	0.0299308	1	1121.3	0.000271128						0.00345358
Arcuate arteryAL3_4	490	2.27822	0.0474272	0.0474272	2			490		491	492		0.00178939	1.71465
Radial artery181	491	0.25	0.0299308	0.0299308	1	1121.3	0.000271128						0.00345358
Arcuate arteryAL3_3	492	2.19473	0.0430209	0.0430209	2			492		493	494		0.00165578	1.71465
Radial artery182	493	0.25	0.0299308	0.0299308	1	1121.3	0.000271128						0.00345358
Arcuate arteryAL3_2	494	2.31097	0.0375219	0.0375219	2			494		495	496		0.00149497	1.71465
Radial artery183	495	0.25	0.0299308	0.0299308	1	1121.3	0.000271128						0.00345358
Arcuate arteryAL3_1	496	2.25075	0.0368149	0.0368149	3			496	615	497			0.0014367	1.71465
Radial artery184	497	0.25	0.0299308	0.0299308	1	1121.3	0.000271128						0.00345358
Arcuate arteryAR2_8	498	1.21656	0.0601718	0.0601718	2			498		499	500		0.00212428	1.71465
Radial artery185	499	0.25	0.0299308	0.0299308	1	1121.3	0.000271128						0.00345358
Arcuate arteryAR2_7	500	2.21591	0.0574747	0.0574747	2			500		501	502		0.00206168	1.71465
Radial artery186	501	0.25	0.0299308	0.0299308	1	1121.3	0.000271128						0.00345358
Arcuate arteryAR2_6	502	2.1786	0.0545192	0.0545192	2			502		503	504		0.00198377	1.71465
Radial artery187	503	0.25	0.0299308	0.0299308	1	1121.3	0.000271128						0.00345358
Arcuate arteryAR2_5	504	2.31207	0.0512285	0.0512285	2			504		505	506		0.00188954	1.71465
Radial artery188	505	0.25	0.0299308	0.0299308	1	1121.3	0.000271128						0.00345358
Arcuate arteryAR2_4	506	2.22845	0.0474843	0.0474843	2			506		507	508		0.00177549	1.71465
Radial artery189	507	0.25	0.0299308	0.0299308	1	1121.3	0.000271128						0.00345358
Arcuate arteryAR2_3	508	2.13917	0.0430759	0.0430759	2			508		509	510		0.00164065	1.71465
Radial artery190	509	0.25	0.0299308	0.0299308	1	1121.3	0.000271128						0.00345358
Arcuate arteryAR2_2	510	2.22539	0.0375707	0.0375707	2			510		511	512		0.00147792	1.71465
Radial artery191	511	0.25	0.0299308	0.0299308	1	1121.3	0.000271128						0.00345358
Arcuate arteryAR2_1	512	2.32067	0.0368149	0.0368149	2			512		513	616		0.00141422	1.71465
Radial artery192	513	0.25	0.0299308	0.0299308	1	1121.3	0.000271128						0.00345358
Arcuate arteryPR2_8	514	1.21733	0.0883717	0.0883717	2			514		515	516		0.000788617	1.71465
Radial artery193	515	0.25	0.0299308	0.0299308	1	1121.3	0.000271128						0.00345358
Arcuate arteryPR2_7	516	2.2208	0.0871335	0.0871335	2			516		517	518		0.000730447	1.71465
Radial artery194	517	0.25	0.0299308	0.0299308	1	1121.3	0.000271128						0.00345358
Arcuate arteryPR2_6	518	2.18769	0.0858694	0.0858694	2			518		519	520		0.000672821	1.71465
Radial artery195	519	0.25	0.0299308	0.0299308	1	1121.3	0.000271128						0.00345358
Arcuate arteryPR2_5	520	2.32576	0.084578	0.084578	2			520		521	522		0.000617239	1.71465
Radial artery196	521	0.25	0.0299308	0.0299308	1	1121.3	0.000271128						0.00345358
Arcuate arteryPR2_4	522	2.24443	0.0832578	0.0832578	2			522		523	524		0.000565045	1.71465
Radial artery197	523	0.25	0.0299308	0.0299308	1	1121.3	0.000271128						0.00345358
Arcuate arteryPR2_3	524	2.15525	0.0819067	0.0819067	2			524		525	526		0.000516242	1.71465
Radial artery198	525	0.25	0.0299308	0.0299308	1	1121.3	0.000271128						0.00345358
Arcuate arteryPR2_2	526	2.24003	0.0805219	0.0805219	2			526		527	528		0.000467033	1.71465
Radial artery199	527	0.25	0.0637099	0.0637099	1	116.061	0.000767007						0.00118795
Arcuate arteryPR2_1	528	2.32985	0.0637789	0.0637789	2			528		529	624		0.000480748	1.71465
Radial artery200	529	0.25	0.0637099	0.0637099	1	116.061	0.000767007						0.00118795
Arcuate arteryPL2_8	530	1.21733	0.0883717	0.0883717	2			530		531	532		0.000788617	1.71465
Radial artery201	531	0.25	0.0299308	0.0299308	1	1121.3	0.000271128						0.00345358
Arcuate arteryPL2_7	532	2.2208	0.0871335	0.0871335	2			532		533	534		0.000730447	1.71465
Radial artery202	533	0.25	0.0299308	0.0299308	1	1121.3	0.000271128						0.00345358
Arcuate arteryPL2_6	534	2.18769	0.0858694	0.0858694	2			534		535	536		0.000672821	1.71465
Radial artery203	535	0.25	0.0299308	0.0299308	1	1121.3	0.000271128						0.00345358
Arcuate arteryPL2_5	536	2.32576	0.084578	0.084578	2			536		537	538		0.000617239	1.71465
Radial artery204	537	0.25	0.0299308	0.0299308	1	1121.3	0.000271128						0.00345358
Arcuate arteryPL2_4	538	2.24443	0.0832578	0.0832578	2			538		539	540		0.000565045	1.71465
Radial artery205	539	0.25	0.0299308	0.0299308	1	1121.3	0.000271128						0.00345358
Arcuate arteryPL2_3	540	2.15525	0.0819067	0.0819067	2			540		541	542		0.000516242	1.71465
Radial artery206	541	0.25	0.0299308	0.0299308	1	1121.3	0.000271128						0.00345358
Arcuate arteryPL2_2	542	2.24003	0.0805219	0.0805219	2			542		543	544		0.000467033	1.71465
Radial artery207	543	0.25	0.0637099	0.0637099	1	116.061	0.000767007						0.00118795
Arcuate arteryPL2_1	544	2.32985	0.0637789	0.0637789	3			544	624	545			0.000480748	1.71465
Radial artery208	545	0.25	0.0637099	0.0637099	1	116.061	0.000767007						0.00118795
Arcuate arteryAL2_8	546	1.21656	0.0601718	0.0601718	2			546		547	548		0.00212428	1.71465
Radial artery209	547	0.25	0.0299308	0.0299308	1	1121.3	0.000271128						0.00345358
Arcuate arteryAL2_7	548	2.21591	0.0574747	0.0574747	2			548		549	550		0.00206168	1.71465
Radial artery210	549	0.25	0.0299308	0.0299308	1	1121.3	0.000271128						0.00345358
Arcuate arteryAL2_6	550	2.1786	0.0545192	0.0545192	2			550		551	552		0.00198377	1.71465
Radial artery211	551	0.25	0.0299308	0.0299308	1	1121.3	0.000271128						0.00345358
Arcuate arteryAL2_5	552	2.31207	0.0512285	0.0512285	2			552		553	554		0.00188954	1.71465
Radial artery212	553	0.25	0.0299308	0.0299308	1	1121.3	0.000271128						0.00345358
Arcuate arteryAL2_4	554	2.22845	0.0474843	0.0474843	2			554		555	556		0.00177549	1.71465
Radial artery213	555	0.25	0.0299308	0.0299308	1	1121.3	0.000271128						0.00345358
Arcuate arteryAL2_3	556	2.13917	0.0430759	0.0430759	2			556		557	558		0.00164065	1.71465
Radial artery214	557	0.25	0.0299308	0.0299308	1	1121.3	0.000271128						0.00345358
Arcuate arteryAL2_2	558	2.22539	0.0375707	0.0375707	2			558		559	560		0.00147792	1.71465
Radial artery215	559	0.25	0.0299308	0.0299308	1	1121.3	0.000271128						0.00345358
Arcuate arteryAL2_1	560	2.32067	0.0368149	0.0368149	3			560	616	561			0.00141422	1.71465
Radial artery216	561	0.25	0.0299308	0.0299308	1	1121.3	0.000271128						0.00345358
Arcuate arteryAR1_6	562	1.19615	0.0546084	0.0546084	2			562		563	564		0.0019786	1.71465
Radial artery217	563	0.25	0.0299308	0.0299308	1	1121.3	0.000271128						0.00345358
Arcuate arteryAR1_5	564	2.0703	0.0513167	0.0513167	2			564		565	566		0.0018978	1.71465
Radial artery218	565	0.25	0.0299308	0.0299308	1	1121.3	0.000271128						0.00345358
Arcuate arteryAR1_4	566	2.1537	0.0475683	0.0475683	2			566		567	568		0.00179204	1.71465
Radial artery219	567	0.25	0.0299308	0.0299308	1	1121.3	0.000271128						0.00345358
Arcuate arteryAR1_3	568	2.0589	0.0431537	0.0431537	2			568		569	570		0.00165638	1.71465
Radial artery220	569	0.25	0.0299308	0.0299308	1	1121.3	0.000271128						0.00345358
Arcuate arteryAR1_2	570	2.20796	0.0376402	0.0376402	2			570		571	572		0.00148345	1.71465
Radial artery221	571	0.25	0.0299308	0.0299308	1	1121.3	0.000271128						0.00345358
Arcuate arteryAR1_1	572	2.22167	0.0368149	0.0368149	2			572		573	617		0.00140383	1.71465
Radial artery222	573	0.25	0.0299308	0.0299308	1	1121.3	0.000271128						0.00345358
Arcuate arteryPR1_6	574	1.19717	0.0546053	0.0546053	2			574		575	576		0.00197919	1.71465
Radial artery223	575	0.25	0.0299308	0.0299308	1	1121.3	0.000271128						0.00345358
Arcuate arteryPR1_5	576	2.07632	0.0513146	0.0513146	2			576		577	578		0.00189991	1.71465
Radial artery224	577	0.25	0.0299308	0.0299308	1	1121.3	0.000271128						0.00345358
Arcuate arteryPR1_4	578	2.16526	0.0475652	0.0475652	2			578		579	580		0.0017958	1.71465
Radial artery225	579	0.25	0.0299308	0.0299308	1	1121.3	0.000271128						0.00345358
Arcuate arteryPR1_3	580	2.07353	0.0431506	0.0431506	2			580		581	582		0.00166165	1.71465
Radial artery226	581	0.25	0.0299308	0.0299308	1	1121.3	0.000271128						0.00345358
Arcuate arteryPR1_2	582	2.22413	0.0376371	0.0376371	2			582		583	584		0.00148921	1.71465
Radial artery227	583	0.25	0.0299308	0.0299308	1	1121.3	0.000271128						0.00345358
Arcuate arteryPR1_1	584	2.23258	0.0368149	0.0368149	2			584		585	625		0.00140793	1.71465
Radial artery228	585	0.25	0.0299308	0.0299308	1	1121.3	0.000271128						0.00345358
Arcuate arteryPL1_6	586	1.19717	0.0546053	0.0546053	2			586		587	588		0.00197919	1.71465
Radial artery229	587	0.25	0.0299308	0.0299308	1	1121.3	0.000271128						0.00345358
Arcuate arteryPL1_5	588	2.07632	0.0513146	0.0513146	2			588		589	590		0.00189991	1.71465
Radial artery230	589	0.25	0.0299308	0.0299308	1	1121.3	0.000271128						0.00345358
Arcuate arteryPL1_4	590	2.16526	0.0475652	0.0475652	2			590		591	592		0.0017958	1.71465
Radial artery231	591	0.25	0.0299308	0.0299308	1	1121.3	0.000271128						0.00345358
Arcuate arteryPL1_3	592	2.07353	0.0431506	0.0431506	2			592		593	594		0.00166165	1.71465
Radial artery232	593	0.25	0.0299308	0.0299308	1	1121.3	0.000271128						0.00345358
Arcuate arteryPL1_2	594	2.22413	0.0376371	0.0376371	2			594		595	596		0.00148921	1.71465
Radial artery233	595	0.25	0.0299308	0.0299308	1	1121.3	0.000271128						0.00345358
Arcuate arteryPL1_1	596	2.23258	0.0368149	0.0368149	3			596	625	597			0.00140793	1.71465
Radial artery234	597	0.25	0.0299308	0.0299308	1	1121.3	0.000271128						0.00345358
Arcuate arteryAL1_6	598	1.19615	0.0546084	0.0546084	2			598		599	600		0.0019786	1.71465
Radial artery235	599	0.25	0.0299308	0.0299308	1	1121.3	0.000271128						0.00345358
Arcuate arteryAL1_5	600	2.0703	0.0513167	0.0513167	2			600		601	602		0.0018978	1.71465
Radial artery236	601	0.25	0.0299308	0.0299308	1	1121.3	0.000271128						0.00345358
Arcuate arteryAL1_4	602	2.1537	0.0475683	0.0475683	2			602		603	604		0.00179204	1.71465
Radial artery237	603	0.25	0.0299308	0.0299308	1	1121.3	0.000271128						0.00345358
Arcuate arteryAL1_3	604	2.0589	0.0431537	0.0431537	2			604		605	606		0.00165638	1.71465
Radial artery238	605	0.25	0.0299308	0.0299308	1	1121.3	0.000271128						0.00345358
Arcuate arteryAL1_2	606	2.20796	0.0376402	0.0376402	2			606		607	608		0.00148345	1.71465
Radial artery239	607	0.25	0.0299308	0.0299308	1	1121.3	0.000271128						0.00345358
Arcuate arteryAL1_1	608	2.22167	0.0368149	0.0368149	3			608	617	609			0.00140383	1.71465
Radial artery240	609	0.25	0.0299308	0.0299308	1	1121.3	0.000271128						0.00345358
Bridge Arcuate (Anterior)8	610	1.998	0.0284342	0.0284342	3			168	610	169			0.00136592
Bridge Arcuate (Anterior)7	611	2.29227	0.0284342	0.0284342	3			216	611	217			0.00133271
Bridge Arcuate (Anterior)6	612	2.18924	0.0284342	0.0284342	3			280	612	281			0.00130125
Bridge Arcuate (Anterior)5	613	2.48353	0.0284342	0.0284342	3			352	613	353			0.00127317
Bridge Arcuate (Anterior)4	614	2.64068	0.0284342	0.0284342	3			424	614	425			0.00124713
Bridge Arcuate (Anterior)3	615	2.60194	0.0284342	0.0284342	3			496	615	497			0.00122335
Bridge Arcuate (Anterior)2	616	2.29474	0.0284342	0.0284342	3			560	616	561			0.00120244
Bridge Arcuate (Anterior)1	617	2.17886	0.0284342	0.0284342	3			608	617	609			0.00118729
Bridge Arcuate (Posterior)8	618	1.998	0.0284342	0.0284342	3			158	618	159			0.00136592
Bridge Arcuate (Posterior)7	619	2.29227	0.0605244	0.0605244	3			204	619	205			0.000395279
Bridge Arcuate (Posterior)6	620	2.18924	0.0605244	0.0605244	3			264	620	265			0.000394963
Bridge Arcuate (Posterior)5	621	2.48353	0.0605244	0.0605244	3			334	621	335			0.000394701
Bridge Arcuate (Posterior)4	622	2.64068	0.0605244	0.0605244	3			406	622	407			0.000394473
Bridge Arcuate (Posterior)3	623	2.60194	0.0605244	0.0605244	3			478	623	479			0.000394278
Bridge Arcuate (Posterior)2	624	2.29474	0.0605244	0.0605244	3			544	624	545			0.000394116
Bridge Arcuate (Posterior)1	625	2.17886	0.0284342	0.0284342	3			596	625	597			0.00118729

## Sheet: Normal 20W
Table S2.8: Geometry, distensibility, viscoelastic properties, and peripheral resistances and compliances of the arterial tree: Low simulation at 20 Weeks of Gestation
Artery_name	Vessel_num	Length	prox_r	dist_r	termination	RTi	CTi	inlet_1	inlet_2	outlet_1	outlet_2	outlet_3	D_ref	tau_T
Asending aorta 1 & 2	1	3.71014	1.20114	1.17665	2			1		2	3	-1	0.0313007	0.325283
Aortic arch A	2	1.85507	1.03824	0.992751	2			2		14	15		0.0281782	0.47499
Brachiocephalic	3	3.15362	1.01	0.9	2			3		4	5		0.0286649	0.13733
Subclavian A (right)	4	3.15362	0.522229	0.408697	2			4		6	7		0.019244	0.227671
Common carotid (right)	5	8.71884	0.631686	0.327542	2			5		12	13		0.018973	0.237283
Vertebral (right)	6	13.8203	0.238715	0.180647	3			6	20	56			0.0112276	1.06332
Subbclavian B, axillary, brachial (right)	7	39.142	0.335099	0.194441	2			7		8	9		0.013957	0.707439
Radial (right)	8	21.7971	0.153106	0.128276	1	8.11186	0.0546114						0.00954869	2.31289
Ulner (right)	9	6.21449	0.153041	0.140633	2			9		10	11		0.0098049	2.09965
Interosseous (right)	10	7.32754	0.0870686	0.0746305	1	129.504	0.00342075						0.00684079	0.79656
Ulner B (right)	11	15.8609	0.131569	0.115123	1	8.11186	0.0546114						0.0088328	3.31513
Internal carotid (right)	12	16.5101	0.339461	0.256085	2			12		79	80		0.0138428	0.720872
External carotid (right)	13	3.8029	0.28859	0.25973	2			13		83	84		0.0131568	0.345096
Aortic arch B	14	3.61739	1.0928	1.06219	2			14		18	19		0.0284985	0.377954
Common carotid (left)	15	12.8928	0.553925	0.276967	2			15		16	17		0.017409	0.34263
Internal carotid (right)	16	16.5101	0.316821	0.245092	2			16		81	82		0.013377	0.784801
External carotid (left)	17	3.8029	0.271405	0.248308	2			17		85	86		0.0127372	0.405331
Thoracic aorta A	18	4.82319	1.0374	0.980352	2			18		26	27		0.0272079	0.447302
Subclavian A (left)	19	3.15362	0.417287	0.322448	2			19		20	21		0.017154	0.265323
Vertebrl (left)	20	13.7275	0.027	0.0258651	3			6	20	56			0.0035488	1.05676
Subbclavian B, axillary, brachial (left)	21	39.142	0.336108	0.195023	2			21		22	23		0.013974	0.715528
Radial (left)	22	21.7971	0.144678	0.115742	1	8.11186	0.0546114						0.00912199	2.84299
Ulner (left)	23	6.21449	0.178273	0.178273	2			23		24	25		0.010995	1.25051
Interosseous (left)	24	7.32754	0.0746829	0.0746829	1	129.504	0.00342075						0.00652209	1.01342
Ulner B (left)	25	15.8609	0.169772	0.153209	1	8.11186	0.0546114						0.010363	1.57998
Intercostals	26	7.42029	0.752822	0.567602	1	0.984606	0.449926						0.0206864	0.201967
Thoracic aorta B	27	9.64638	0.985378	0.770388	2			27		28	29		0.0244215	0.592813
Abdominal aorta A	28	4.91594	0.721887	0.721887	2			28		34	35		0.0216937	0.876547
Celiac A	29	1.85507	0.467925	0.413935	2			29		30	31		0.0162359	0.830785
Celiac B	30	1.85507	0.312305	0.294282	2			30		32	33		0.012971	1.75624
Hepatic	31	6.12174	0.326422	0.265976	1	2.55998	0.173048						0.0127891	0.854747
Gastric	32	6.58551	0.192359	0.180337	1	3.81652	0.116074						0.00968115	2.26569
Spenic	33	5.84348	0.252838	0.234784	1	1.63163	0.271507						0.0113794	2.36872
Superior mesenteric	34	5.47246	0.473055	0.425148	1	0.656404	0.674889						0.0164202	0.954197
Abdominal aorta B	35	1.85507	0.678639	0.66684	2			35		36	37		0.0207486	0.798995
Renal (right)	36	2.96812	0.311379	0.311379	1	0.797062	0.555791						0.0131856	2.33574
Abdominal aorta C	37	1.85507	0.693932	0.693932	2			37		38	39		0.0210604	0.516896
Renal (left)	38	2.96812	0.311399	0.311399	1	0.797062	0.555791						0.0131856	2.3346
Abdominal Aorta D1	39	4.91594	0.675978	0.641013	4			39		99	100	101	0.0202252	0.357852
Inferior mesenteric	40	4.63768	0.282366	0.19225	1	4.84801	0.0913776						0.0111955	0.876264
Abdominal aorta E	41	1.85507	0.602159	0.579859	2			41		42	43		0.0193883	0.390027
Common iliac (right)	42	5.47246	0.446203	0.395367	2			42		50	51		0.0158142	0.539999
Common iliac (left)	43	5.47246	0.446203	0.395367	2			43		44	45		0.0158142	0.539999
External iliac (left)	44	13.3565	0.33988	0.323949	2			44		46	47		0.01498	0.571386
Internal iliac I (left)	45	2.31884	0.221108	0.221108	2			45		104	105		0.00660675	1.78371
Femoral (left)	46	41.0899	0.280687	0.205115	2			46		48	49		0.0123545	0.914566
Deep femoral (left)	47	11.687	0.205255	0.189854	1	7.33541	0.060392						0.0111018	0.992251
Posterior tibial (left)	48	29.7739	0.163411	0.147594	1	7.33541	0.060392						0.00951149	1.88845
Anterior tibial (left)	49	31.8145	0.139835	0.123703	1	8.58181	0.0516208						0.00857573	2.50891
External iliac (right)	50	13.3565	0.33988	0.323949	2			50		52	53		0.01498	0.571386
Internal iliac I (right)	51	2.31884	0.221108	0.221108	2			51		102	103		0.00660675	1.78371
Femoral (right)	52	41.0899	0.280687	0.205115	2			52		54	55		0.0123545	0.914566
Deep femoral (right)	53	11.687	0.205255	0.189854	1	7.33541	0.060392						0.0111018	0.992251
Posterior tibial (right)	54	29.7739	0.163411	0.147594	1	7.33541	0.060392						0.00951149	1.88845
Anterior tibial (right)	55	31.8145	0.139835	0.123703	1	8.58181	0.0516208						0.00857573	2.50891
Basilar artery 2	56	1.85507	0.228492	0.205648	4			56		57	58	59	0.0113665	0.957898
Superior cerebellar (right)	57	0.927536	0.0961031	0.0791431	1	31.812	0.000227235						0.00664131	2.62188
Superior cerebellar (left)	58	0.927536	0.0961031	0.0791431	1	31.812	0.000227235						0.00664131	2.62188
Basilar artery 1	59	0.463768	0.178532	0.155501	2			59		60	61		0.00967404	1.34546
Posterior cerbral 1 (right)	60	0.185507	0.110239	0.110239	3			60	62	64			0.00752756	2.17774
Posterior cerbral 1 (left)	61	0.185507	0.110239	0.110239	3			61	63	65			0.00752756	2.58947
Posterior communicating (right)	62	0.371014	0.06	0.06	3			60	62	64			0.00544798	4.57289
Posterior communicating (left)	63	0.371014	0.06	0.06	3			61	63	65			0.00544798	2.94434
Posteror cerebbral 2 (right)	64	5.47246	0.114096	0.102687	1	12.7533	0.000366101						0.0075425	3.35246
Posteror cerebbral 2 (left)	65	5.47246	0.114096	0.102687	1	12.7533	0.000366101						0.0075425	3.35169
ICA distal Pco-ant. Chor. Seg. (right)	66	0.185507	0.232063	0.226104	2			66		95	96		0.0118076	1.32999
ICA distal Pco-ant. Chor. Seg. (left)	67	0.185507	0.232063	0.226104	2			67		97	98		0.0118076	1.22955
Anterior cerebral 1 (right)	68	1.11304	0.12016	0.114445	2			68		76	77		0.00789695	3.04434
Anterior cerebral 1 (left)	69	1.11304	0.12016	0.114445	3			69	77	78			0.00789695	2.39673
Middle cerebral M1 (right)	70	0.742029	0.185486	0.173127	2			70		71	72		0.0101952	1.52238
MCA M2 sup. Fr. Cist. Sylvian bif. (rigt)	71	6.58551	0.123575	0.0617874	1	11.9137	0.000176738						0.00686185	5.50887
MCA M2 sup. Fr. Dist. Sylvian bif. (rigt)	72	6.49275	0.123471	0.0617353	1	11.9137	0.000176738						0.0068585	5.52711
Middle cerebral M1 (left)	73	0.742029	0.185486	0.173127	2			73		74	75		0.0101952	1.5181
MCA M2 sup. Fr. Cist. Sylvian bif. (rigt)	74	6.58551	0.123575	0.0617874	1	11.9137	0.000176738						0.00686185	5.49206
MCA M2 sup. Fr. Dist. Sylvian bif. (left)	75	6.49275	0.123471	0.0617353	1	11.9137	0.000176738						0.0068585	5.51023
Anterior cerebral A2 (right)	76	2.22609	0.10301	0.0972871	1	12.7533	0.000296668						0.00719364	4.31213
Anterior communicating	77	0.185507	0.065	0.065	3			69	77	78			0.005716	1.25895
Anterior cerebral A2 (left)	78	2.22609	0.10301	0.0972871	1	12.7533	0.000296668						0.00719364	4.30772
Intenal carotid sinus (right)	79	1.02029	0.254253	0.230603	2			79		62	66		0.0122402	1.21723
Ophthalmic (right)	80	1.02029	0.0642159	0.0321074	1	31.812	2.52483e-06						0.0046339	14.9037
Intenal carotid sinus (left)	81	1.02029	0.254253	0.230603	2			81		63	67		0.0122402	1.09277
Ophthalmic (left)	82	1.02029	0.0642159	0.0321074	1	31.812	2.52483e-06						0.0046339	14.8551
External carotid 2 (right)	83	5.65797	0.230327	0.20154	2			83		87	88		0.0114012	0.553264
Sup. Thy.asc.ph.lyng.fac.occ. (right)	84	8.90435	0.118718	0.0593602	1	35.741	0.000372413						0.00670245	2.17598
External carotid 2 (left)	85	5.65797	0.230327	0.20154	2			85		89	90		0.0114012	0.55277
Sup. Thy.asc.ph.lyng.fac.occ. (left)	86	8.90435	0.118718	0.0593602	1	35.741	0.000372413						0.00670245	2.17262
Superficial temporal (right)	87	5.65797	0.182922	0.171487	2			87		91	92		0.0101275	0.668926
Maxillary (right)	88	8.44058	0.128633	0.0584678	1	29.7841	0.000315604						0.00690411	2.25107
Superficial temporal (left)	89	5.65797	0.182922	0.171487	2			89		93	94		0.0101275	0.668209
Maxillary (left)	90	8.44058	0.128633	0.0584678	1	29.7841	0.000315604						0.00690411	2.2476
Supeficial temporal frontal br. (right)	91	8.81159	0.127196	0.0809444	1	29.7841	0.000517591						0.00736022	1.64925
Supeficial temporal patietal br. (right)	92	8.90435	0.127215	0.0809538	1	29.7841	0.000479719						0.00736083	1.64815
Supeficial temporal frontal br. (left)	93	8.81159	0.127196	0.0809444	1	29.7841	0.000517591						0.00736022	1.64683
Supeficial temporal patietal br. (left)	94	8.90435	0.127215	0.0809538	1	29.7841	0.000479719						0.00736083	1.64574
Ant. Choroidal (right)	95	3.33913	0.0867165	0.0751538	1	23.8273	0.000972061						0.0063297	4.33463
ICA distal cnt. Chor. -M1 seg. (right)	96	0.185507	0.227787	0.227787	2			96		68	70		0.0117655	1.15836
Ant. Choroidal (left)	97	3.33913	0.0867165	0.0751538	1	23.8273	0.000972061						0.0063297	4.32108
ICA distal cnt. Chor. -M1 seg. (left)	98	0.185507	0.227787	0.227787	2			98		69	73		0.0117655	1.05458
Abdominal Aorta D2	99	4.91594	0.636515	0.636515	2			99		40	41		0.0202655	0.357852
Ovarian 1 (right)	100	2	0.0899576	0.0809619	2			100		108	110		0.00443911
Ovarian 1 (left)	101	2	0.0899576	0.0809619	2			101		109	111		0.00443911
Internal iliac II (right)	102	2.3188	0.07688	0.07688	1	178.01	0.0024887						0.0063217	1.78371
Uterine 1 (right)	103	1	0.219878	0.219878	2			103		106	112		0.00636761	1.78371
Internal iliac II (left)	104	2.3188	0.07688	0.07688	1	178.01	0.0024887						0.0063217	1.78371
Uterine 1 (left)	105	1	0.219878	0.219878	2			105		107	113		0.00636761	1.78371
Cervix (right)	106	1	0.053103	0.053103	1	236.079	0.00187649						0.0050631	1.78371
Cervix (left)	107	1	0.053103	0.053103	1	236.079	0.00187649						0.0050631	1.78371
Ovarian 2 (right)	108	0.5	0.0888314	0.0888314	2			108		124	126		0.00448264
Ovarian 2 (left)	109	0.5	0.0888314	0.0888314	2			109		125	127		0.00448264
Ovarian 3 (right)	110	0.25	0.03	0.03	1	236.079	0.00187649						0.00297215
Ovarian 3 (left)	111	0.25	0.03	0.03	1	236.079	0.00187649						0.00297215
Uterine2 (right)	112	5.23322	0.218947	0.218947	4			112		114	130	140	0.00137848	1.78371
Uterine2 (left)	113	5.23322	0.218947	0.218947	4			113		115	150	160	0.00137848	1.78371
Uterine3 (right)	114	4.05171	0.216998	0.216998	4			114		116	170	182	0.00124081	1.78371
Uterine3 (left)	115	4.05171	0.216998	0.216998	4			115		117	194	206	0.00124081	1.78371
Uterine4 (right)	116	4.18289	0.207038	0.207038	4			116		118	218	234	0.00119845	1.78371
Uterine4 (left)	117	4.18289	0.207038	0.207038	4			117		119	250	266	0.00119845	1.78371
Uterine5 (right)	118	4.17066	0.185868	0.185868	4			118		120	282	300	0.00120496	1.78371
Uterine5 (left)	119	4.17066	0.185868	0.185868	4			119		121	318	336	0.00120496	1.78371
Uterine6 (right)	120	4.17836	0.153389	0.153389	4			120		122	354	372	0.00131886	1.78371
Uterine6 (left)	121	4.17836	0.153389	0.153389	4			121		123	390	408	0.00131886	1.78371
Uterine7 (right)	122	4.08503	0.130679	0.130679	5			122	124	426	444		0.00255537	1.78371
Uterine7 (left)	123	4.08503	0.130679	0.130679	5			123	125	462	480		0.00255537	1.78371
Uterine8 (right)	124	2.01324	0.107968	0.107968	5			122	124	426	444		0.00438703	1.78371
Uterine8 (left)	125	2.01324	0.107968	0.107968	5			123	125	462	480		0.00438703	1.78371
Uterine9 (right)	126	2.01324	0.110924	0.110924	4			126		128	498	514	0.00224984	1.78371
Uterine9 (left)	127	2.01324	0.110924	0.110924	4			127		129	530	546	0.00224984	1.78371
Uterine10 (right)	128	4.07831	0.0675962	0.0675962	2			128		562	574		0.00280258	1.78371
Uterine10 (left)	129	4.07831	0.0675962	0.0675962	2			129		586	598		0.00280258	1.78371
Arcuate arteryAR8_5	130	0.928122	0.0508362	0.0508362	2			130		131	132		0.00281609	1.8816
Radial artery1	131	0.25	0.0290359	0.0290359	1	1095.79	0.000277438						0.00349094
Arcuate arteryAR8_4	132	1.72857	0.0470812	0.0470812	2			132		133	134		0.00267918	1.8816
Radial artery2	133	0.25	0.0290359	0.0290359	1	1095.79	0.000277438						0.00349094
Arcuate arteryAR8_3	134	1.76159	0.0426687	0.0426687	2			134		135	136		0.00248485	1.8816
Radial artery3	135	0.25	0.0290359	0.0290359	1	1095.79	0.000277438						0.00349094
Arcuate arteryAR8_2	136	1.75753	0.0371811	0.0371811	2			136		137	138		0.00222031	1.8816
Radial artery4	137	0.25	0.0290359	0.0290359	1	1095.79	0.000277438						0.00349094
Arcuate arteryAR8_1	138	1.83368	0.0357142	0.0357142	2			138		139	610		0.00206069	1.8816
Radial artery5	139	0.25	0.0290359	0.0290359	1	1095.79	0.000277438						0.00349094
Arcuate arteryPR8_5	140	0.928944	0.0508338	0.0508338	2			140		141	142		0.00281734	1.8816
Radial artery6	141	0.25	0.0290359	0.0290359	1	1095.79	0.000277438						0.00349094
Arcuate arteryPR8_4	142	1.73399	0.0470784	0.0470784	2			142		143	144		0.00268332	1.8816
Radial artery7	143	0.25	0.0290359	0.0290359	1	1095.79	0.000277438						0.00349094
Arcuate arteryPR8_3	144	1.77157	0.0426655	0.0426655	2			144		145	146		0.00249231	1.8816
Radial artery8	145	0.25	0.0290359	0.0290359	1	1095.79	0.000277438						0.00349094
Arcuate arteryPR8_2	146	1.76945	0.0371777	0.0371777	2			146		147	148		0.00222992	1.8816
Radial artery9	147	0.25	0.0290359	0.0290359	1	1095.79	0.000277438						0.00349094
Arcuate arteryPR8_1	148	1.84295	0.0357142	0.0357142	2			148		149	618		0.00206877	1.8816
Radial artery10	149	0.25	0.0290359	0.0290359	1	1095.79	0.000277438						0.00349094
Arcuate arteryPL8_5	150	0.928944	0.0508338	0.0508338	2			150		151	152		0.00281734	1.8816
Radial artery11	151	0.25	0.0290359	0.0290359	1	1095.79	0.000277438						0.00349094
Arcuate arteryPL8_4	152	1.73399	0.0470784	0.0470784	2			152		153	154		0.00268332	1.8816
Radial artery12	153	0.25	0.0290359	0.0290359	1	1095.79	0.000277438						0.00349094
Arcuate arteryPL8_3	154	1.77157	0.0426655	0.0426655	2			154		155	156		0.00249231	1.8816
Radial artery13	155	0.25	0.0290359	0.0290359	1	1095.79	0.000277438						0.00349094
Arcuate arteryPL8_2	156	1.76945	0.0371777	0.0371777	2			156		157	158		0.00222992	1.8816
Radial artery14	157	0.25	0.0290359	0.0290359	1	1095.79	0.000277438						0.00349094
Arcuate arteryPL8_1	158	1.84295	0.0357142	0.0357142	3			158	618	159			0.00206877	1.8816
Radial artery15	159	0.25	0.0290359	0.0290359	1	1095.79	0.000277438						0.00349094
Arcuate arteryAL8_5	160	0.928122	0.0508362	0.0508362	2			160		161	162		0.00281609	1.8816
Radial artery16	161	0.25	0.0290359	0.0290359	1	1095.79	0.000277438						0.00349094
Arcuate arteryAL8_4	162	1.72857	0.0470812	0.0470812	2			162		163	164		0.00267918	1.8816
Radial artery17	163	0.25	0.0290359	0.0290359	1	1095.79	0.000277438						0.00349094
Arcuate arteryAL8_3	164	1.76159	0.0426687	0.0426687	2			164		165	166		0.00248485	1.8816
Radial artery18	165	0.25	0.0290359	0.0290359	1	1095.79	0.000277438						0.00349094
Arcuate arteryAL8_2	166	1.75753	0.0371811	0.0371811	2			166		167	168		0.00222031	1.8816
Radial artery19	167	0.25	0.0290359	0.0290359	1	1095.79	0.000277438						0.00349094
Arcuate arteryAL8_1	168	1.83368	0.0357142	0.0357142	3			168	610	169			0.00206069	1.8816
Radial artery20	169	0.25	0.0290359	0.0290359	1	1095.79	0.000277438						0.00349094
Arcuate arteryAR7_6	170	1.19492	0.0536514	0.0536514	2			170		171	172		0.00269745	1.8816
Radial artery21	171	0.25	0.0290359	0.0290359	1	1095.79	0.000277438						0.00349094
Arcuate arteryAR7_5	172	2.06984	0.0503473	0.0503473	2			172		173	174		0.00259254	1.8816
Radial artery22	173	0.25	0.0290359	0.0290359	1	1095.79	0.000277438						0.00349094
Arcuate arteryAR7_4	174	2.15805	0.046666	0.046666	2			174		175	176		0.00244145	1.8816
Radial artery23	175	0.25	0.0290359	0.0290359	1	1095.79	0.000277438						0.00349094
Arcuate arteryAR7_3	176	2.07062	0.0423317	0.0423317	2			176		177	178		0.00224648	1.8816
Radial artery24	177	0.25	0.0290359	0.0290359	1	1095.79	0.000277438						0.00349094
Arcuate arteryAR7_2	178	2.23148	0.0369209	0.0369209	2			178		179	180		0.00199878	1.8816
Radial artery25	179	0.25	0.0290359	0.0290359	1	1095.79	0.000277438						0.00349094
Arcuate arteryAR7_1	180	2.25657	0.0357142	0.0357142	2			180		181	611		0.00186424	1.8816
Radial artery26	181	0.25	0.0290359	0.0290359	1	1095.79	0.000277438						0.00349094
Arcuate arteryPR7_6	182	1.19586	0.103808	0.103808	2			182		183	184		0.000630404	1.8816
Radial artery27	183	0.25	0.0290359	0.0290359	1	1095.79	0.000277438						0.00349094
Arcuate arteryPR7_5	184	2.07542	0.102969	0.102969	2			184		185	186		0.000589754	1.8816
Radial artery28	185	0.25	0.0290359	0.0290359	1	1095.79	0.000277438						0.00349094
Arcuate arteryPR7_4	186	2.16874	0.102121	0.102121	2			186		187	188		0.000550643	1.8816
Radial artery29	187	0.25	0.0290359	0.0290359	1	1095.79	0.000277438						0.00349094
Arcuate arteryPR7_3	188	2.08409	0.101266	0.101266	2			188		189	190		0.000511876	1.8816
Radial artery30	189	0.25	0.0687499	0.0687499	1	82.6951	0.000645897						0.00095161
Arcuate arteryPR7_2	190	2.2463	0.0883174	0.0883174	2			190		191	192		0.000470988	1.8816
Radial artery31	191	0.25	0.0687499	0.0687499	1	82.6951	0.000645897						0.00095161
Arcuate arteryPR7_1	192	2.26652	0.0699617	0.0699617	2			192		193	619		0.000477134	1.8816
Radial artery32	193	0.25	0.0687499	0.0687499	1	82.6951	0.000645897						0.00095161
Arcuate arteryPL7_6	194	1.19586	0.103808	0.103808	2			194		195	196		0.000630404	1.8816
Radial artery33	195	0.25	0.0290359	0.0290359	1	1095.79	0.000277438						0.00349094
Arcuate arteryPL7_5	196	2.07542	0.102969	0.102969	2			196		197	198		0.000589754	1.8816
Radial artery34	197	0.25	0.0290359	0.0290359	1	1095.79	0.000277438						0.00349094
Arcuate arteryPL7_4	198	2.16874	0.102121	0.102121	2			198		199	200		0.000550643	1.8816
Radial artery35	199	0.25	0.0290359	0.0290359	1	1095.79	0.000277438						0.00349094
Arcuate arteryPL7_3	200	2.08409	0.101266	0.101266	2			200		201	202		0.000511876	1.8816
Radial artery36	201	0.25	0.0687499	0.0687499	1	82.6951	0.000645897						0.00095161
Arcuate arteryPL7_2	202	2.2463	0.0883174	0.0883174	2			202		203	204		0.000470988	1.8816
Radial artery37	203	0.25	0.0687499	0.0687499	1	82.6951	0.000645897						0.00095161
Arcuate arteryPL7_1	204	2.26652	0.0699617	0.0699617	3			204	619	205			0.000477134	1.8816
Radial artery38	205	0.25	0.0687499	0.0687499	1	82.6951	0.000645897						0.00095161
Arcuate arteryAL7_6	206	1.19492	0.0536514	0.0536514	2			206		207	208		0.00269745	1.8816
Radial artery39	207	0.25	0.0290359	0.0290359	1	1095.79	0.000277438						0.00349094
Arcuate arteryAL7_5	208	2.06984	0.0503473	0.0503473	2			208		209	210		0.00259254	1.8816
Radial artery40	209	0.25	0.0290359	0.0290359	1	1095.79	0.000277438						0.00349094
Arcuate arteryAL7_4	210	2.15805	0.046666	0.046666	2			210		211	212		0.00244145	1.8816
Radial artery41	211	0.25	0.0290359	0.0290359	1	1095.79	0.000277438						0.00349094
Arcuate arteryAL7_3	212	2.07062	0.0423317	0.0423317	2			212		213	214		0.00224648	1.8816
Radial artery42	213	0.25	0.0290359	0.0290359	1	1095.79	0.000277438						0.00349094
Arcuate arteryAL7_2	214	2.23148	0.0369209	0.0369209	2			214		215	216		0.00199878	1.8816
Radial artery43	215	0.25	0.0290359	0.0290359	1	1095.79	0.000277438						0.00349094
Arcuate arteryAL7_1	216	2.25657	0.0357142	0.0357142	3			216	611	217			0.00186424	1.8816
Radial artery44	217	0.25	0.0290359	0.0290359	1	1095.79	0.000277438						0.00349094
Arcuate arteryAR6_8	218	1.13309	0.0587764	0.0587764	2			218		219	220		0.00263495	1.8816
Radial artery45	219	0.25	0.0290359	0.0290359	1	1095.79	0.000277438						0.00349094
Arcuate arteryAR6_7	220	2.06485	0.0561455	0.0561455	2			220		221	222		0.00255543	1.8816
Radial artery46	221	0.25	0.0290359	0.0290359	1	1095.79	0.000277438						0.00349094
Arcuate arteryAR6_6	222	2.03264	0.053262	0.053262	2			222		223	224		0.00245382	1.8816
Radial artery47	223	0.25	0.0290359	0.0290359	1	1095.79	0.000277438						0.00349094
Arcuate arteryAR6_5	224	2.16178	0.0500505	0.0500505	2			224		225	226		0.0023284	1.8816
Radial artery48	225	0.25	0.0290359	0.0290359	1	1095.79	0.000277438						0.00349094
Arcuate arteryAR6_4	226	2.0899	0.0463953	0.0463953	2			226		227	228		0.00217622	1.8816
Radial artery49	227	0.25	0.0290359	0.0290359	1	1095.79	0.000277438						0.00349094
Arcuate arteryAR6_3	228	2.01342	0.0420912	0.0420912	2			228		229	230		0.00199769	1.8816
Radial artery50	229	0.25	0.0290359	0.0290359	1	1095.79	0.000277438						0.00349094
Arcuate arteryAR6_2	230	2.10264	0.0367146	0.0367146	2			230		231	232		0.00178613	1.8816
Radial artery51	231	0.25	0.0290359	0.0290359	1	1095.79	0.000277438						0.00349094
Arcuate arteryAR6_1	232	2.19981	0.0357142	0.0357142	2			232		233	612		0.0016884	1.8816
Radial artery52	233	0.25	0.0290359	0.0290359	1	1095.79	0.000277438						0.00349094
Arcuate arteryPR6_8	234	1.13376	0.128522	0.128522	2			234		235	236		0.00062896	1.8816
Radial artery53	235	0.25	0.0290359	0.0290359	1	1095.79	0.000277438						0.00349094
Arcuate arteryPR6_7	236	2.06907	0.127979	0.127979	2			236		237	238		0.000608195	1.8816
Radial artery54	237	0.25	0.0290359	0.0290359	1	1095.79	0.000277438						0.00349094
Arcuate arteryPR6_6	238	2.04049	0.127434	0.127434	2			238		239	240		0.000586503	1.8816
Radial artery55	239	0.25	0.0687499	0.0687499	1	82.6951	0.000645897						0.00095161
Arcuate arteryPR6_5	240	2.17356	0.119774	0.119774	2			240		241	242		0.00056479	1.8816
Radial artery56	241	0.25	0.0687499	0.0687499	1	82.6951	0.000645897						0.00095161
Arcuate arteryPR6_4	242	2.10362	0.111044	0.111044	2			242		243	244		0.000539372	1.8816
Radial artery57	243	0.25	0.0687499	0.0687499	1	82.6951	0.000645897						0.00095161
Arcuate arteryPR6_3	244	2.02717	0.100748	0.100748	2			244		245	246		0.000508458	1.8816
Radial artery58	245	0.25	0.0687499	0.0687499	1	82.6951	0.000645897						0.00095161
Arcuate arteryPR6_2	246	2.11512	0.0878699	0.0878699	2			246		247	248		0.000468161	1.8816
Radial artery59	247	0.25	0.0687499	0.0687499	1	82.6951	0.000645897						0.00095161
Arcuate arteryPR6_1	248	2.20761	0.069608	0.069608	2			248		249	620		0.00047157	1.8816
Radial artery60	249	0.25	0.0687499	0.0687499	1	82.6951	0.000645897						0.00095161
Arcuate arteryPL6_8	250	1.13376	0.128522	0.128522	2			250		251	252		0.00062896	1.8816
Radial artery61	251	0.25	0.0290359	0.0290359	1	1095.79	0.000277438						0.00349094
Arcuate arteryPL6_7	252	2.06907	0.127979	0.127979	2			252		253	254		0.000608195	1.8816
Radial artery62	253	0.25	0.0290359	0.0290359	1	1095.79	0.000277438						0.00349094
Arcuate arteryPL6_6	254	2.04049	0.127434	0.127434	2			254		255	256		0.000586503	1.8816
Radial artery63	255	0.25	0.0687499	0.0687499	1	82.6951	0.000645897						0.00095161
Arcuate arteryPL6_5	256	2.17356	0.119774	0.119774	2			256		257	258		0.00056479	1.8816
Radial artery64	257	0.25	0.0687499	0.0687499	1	82.6951	0.000645897						0.00095161
Arcuate arteryPL6_4	258	2.10362	0.111044	0.111044	2			258		259	260		0.000539372	1.8816
Radial artery65	259	0.25	0.0687499	0.0687499	1	82.6951	0.000645897						0.00095161
Arcuate arteryPL6_3	260	2.02717	0.100748	0.100748	2			260		261	262		0.000508458	1.8816
Radial artery66	261	0.25	0.0687499	0.0687499	1	82.6951	0.000645897						0.00095161
Arcuate arteryPL6_2	262	2.11512	0.0878699	0.0878699	2			262		263	264		0.000468161	1.8816
Radial artery67	263	0.25	0.0687499	0.0687499	1	82.6951	0.000645897						0.00095161
Arcuate arteryPL6_1	264	2.20761	0.069608	0.069608	3			264	620	265			0.00047157	1.8816
Radial artery68	265	0.25	0.0687499	0.0687499	1	82.6951	0.000645897						0.00095161
Arcuate arteryAL6_8	266	1.13309	0.0587764	0.0587764	2			266		267	268		0.00263495	1.8816
Radial artery69	267	0.25	0.0290359	0.0290359	1	1095.79	0.000277438						0.00349094
Arcuate arteryAL6_7	268	2.06485	0.0561455	0.0561455	2			268		269	270		0.00255543	1.8816
Radial artery70	269	0.25	0.0290359	0.0290359	1	1095.79	0.000277438						0.00349094
Arcuate arteryAL6_6	270	2.03264	0.053262	0.053262	2			270		271	272		0.00245382	1.8816
Radial artery71	271	0.25	0.0290359	0.0290359	1	1095.79	0.000277438						0.00349094
Arcuate arteryAL6_5	272	2.16178	0.0500505	0.0500505	2			272		273	274		0.0023284	1.8816
Radial artery72	273	0.25	0.0290359	0.0290359	1	1095.79	0.000277438						0.00349094
Arcuate arteryAL6_4	274	2.0899	0.0463953	0.0463953	2			274		275	276		0.00217622	1.8816
Radial artery73	275	0.25	0.0290359	0.0290359	1	1095.79	0.000277438						0.00349094
Arcuate arteryAL6_3	276	2.01342	0.0420912	0.0420912	2			276		277	278		0.00199769	1.8816
Radial artery74	277	0.25	0.0290359	0.0290359	1	1095.79	0.000277438						0.00349094
Arcuate arteryAL6_2	278	2.10264	0.0367146	0.0367146	2			278		279	280		0.00178613	1.8816
Radial artery75	279	0.25	0.0290359	0.0290359	1	1095.79	0.000277438						0.00349094
Arcuate arteryAL6_1	280	2.19981	0.0357142	0.0357142	3			280	612	281			0.0016884	1.8816
Radial artery76	281	0.25	0.0290359	0.0290359	1	1095.79	0.000277438						0.00349094
Arcuate arteryAR5_9	282	1.09773	0.0609375	0.0609375	2			282		283	284		0.00249099	1.8816
Radial artery77	283	0.25	0.0290359	0.0290359	1	1095.79	0.000277438						0.00349094
Arcuate arteryAR5_8	284	2.18538	0.0585169	0.0585169	2			284		285	286		0.00242489	1.8816
Radial artery78	285	0.25	0.0290359	0.0290359	1	1095.79	0.000277438						0.00349094
Arcuate arteryAR5_7	286	2.15815	0.055895	0.055895	2			286		287	288		0.00234152	1.8816
Radial artery79	287	0.25	0.0290359	0.0290359	1	1095.79	0.000277438						0.00349094
Arcuate arteryAR5_6	288	2.11642	0.0530225	0.0530225	2			288		289	290		0.00224136	1.8816
Radial artery80	289	0.25	0.0290359	0.0290359	1	1095.79	0.000277438						0.00349094
Arcuate arteryAR5_5	290	2.26633	0.0498241	0.0498241	2			290		291	292		0.00212133	1.8816
Radial artery81	291	0.25	0.0290359	0.0290359	1	1095.79	0.000277438						0.00349094
Arcuate arteryAR5_4	292	2.19326	0.0461831	0.0461831	2			292		293	294		0.00197918	1.8816
Radial artery82	293	0.25	0.0290359	0.0290359	1	1095.79	0.000277438						0.00349094
Arcuate arteryAR5_3	294	2.12003	0.0418961	0.0418961	2			294		295	296		0.00181674	1.8816
Radial artery83	295	0.25	0.0290359	0.0290359	1	1095.79	0.000277438						0.00349094
Arcuate arteryAR5_2	296	2.23996	0.0365426	0.0365426	2			296		297	298		0.00162694	1.8816
Radial artery84	297	0.25	0.0290359	0.0290359	1	1095.79	0.000277438						0.00349094
Arcuate arteryAR5_1	298	2.18748	0.0357142	0.0357142	2			298		299	613		0.00154654	1.8816
Radial artery85	299	0.25	0.0290359	0.0290359	1	1095.79	0.000277438						0.00349094
Arcuate arteryPR5_9	300	1.09827	0.134649	0.134649	2			300		301	302		0.000638828	1.8816
Radial artery86	301	0.25	0.0290359	0.0290359	1	1095.79	0.000277438						0.00349094
Arcuate arteryPR5_8	302	2.18923	0.134158	0.134158	2			302		303	304		0.000621224	1.8816
Radial artery87	303	0.25	0.0290359	0.0290359	1	1095.79	0.000277438						0.00349094
Arcuate arteryPR5_7	304	2.16555	0.133667	0.133667	2			304		305	306		0.000602659	1.8816
Radial artery88	305	0.25	0.0687499	0.0687499	1	82.6951	0.000645897						0.00095161
Arcuate arteryPR5_6	306	2.1268	0.126817	0.126817	2			306		307	308		0.00058374	1.8816
Radial artery89	307	0.25	0.0687499	0.0687499	1	82.6951	0.000645897						0.00095161
Arcuate arteryPR5_5	308	2.28016	0.119184	0.119184	2			308		309	310		0.000562177	1.8816
Radial artery90	309	0.25	0.0687499	0.0687499	1	82.6951	0.000645897						0.00095161
Arcuate arteryPR5_4	310	2.20817	0.110487	0.110487	2			310		311	312		0.000536954	1.8816
Radial artery91	311	0.25	0.0687499	0.0687499	1	82.6951	0.000645897						0.00095161
Arcuate arteryPR5_3	312	2.13425	0.100234	0.100234	2			312		313	314		0.000506261	1.8816
Radial artery92	313	0.25	0.0687499	0.0687499	1	82.6951	0.000645897						0.00095161
Arcuate arteryPR5_2	314	2.25246	0.0874131	0.0874131	2			314		315	316		0.000466236	1.8816
Radial artery93	315	0.25	0.0687499	0.0687499	1	82.6951	0.000645897						0.00095161
Arcuate arteryPR5_1	316	2.19472	0.0692439	0.0692439	2			316		317	621		0.00046818	1.8816
Radial artery94	317	0.25	0.0687499	0.0687499	1	82.6951	0.000645897						0.00095161
Arcuate arteryPL5_9	318	1.09827	0.134649	0.134649	2			318		319	320		0.000638828	1.8816
Radial artery95	319	0.25	0.0290359	0.0290359	1	1095.79	0.000277438						0.00349094
Arcuate arteryPL5_8	320	2.18923	0.134158	0.134158	2			320		321	322		0.000621224	1.8816
Radial artery96	321	0.25	0.0290359	0.0290359	1	1095.79	0.000277438						0.00349094
Arcuate arteryPL5_7	322	2.16555	0.133667	0.133667	2			322		323	324		0.000602659	1.8816
Radial artery97	323	0.25	0.0687499	0.0687499	1	82.6951	0.000645897						0.00095161
Arcuate arteryPL5_6	324	2.1268	0.126817	0.126817	2			324		325	326		0.00058374	1.8816
Radial artery98	325	0.25	0.0687499	0.0687499	1	82.6951	0.000645897						0.00095161
Arcuate arteryPL5_5	326	2.28016	0.119184	0.119184	2			326		327	328		0.000562177	1.8816
Radial artery99	327	0.25	0.0687499	0.0687499	1	82.6951	0.000645897						0.00095161
Arcuate arteryPL5_4	328	2.20817	0.110487	0.110487	2			328		329	330		0.000536954	1.8816
Radial artery100	329	0.25	0.0687499	0.0687499	1	82.6951	0.000645897						0.00095161
Arcuate arteryPL5_3	330	2.13425	0.100234	0.100234	2			330		331	332		0.000506261	1.8816
Radial artery101	331	0.25	0.0687499	0.0687499	1	82.6951	0.000645897						0.00095161
Arcuate arteryPL5_2	332	2.25246	0.0874131	0.0874131	2			332		333	334		0.000466236	1.8816
Radial artery102	333	0.25	0.0687499	0.0687499	1	82.6951	0.000645897						0.00095161
Arcuate arteryPL5_1	334	2.19472	0.0692439	0.0692439	3			334	621	335			0.00046818	1.8816
Radial artery103	335	0.25	0.0687499	0.0687499	1	82.6951	0.000645897						0.00095161
Arcuate arteryAL5_9	336	1.09773	0.0609375	0.0609375	2			336		337	338		0.00249099	1.8816
Radial artery104	337	0.25	0.0290359	0.0290359	1	1095.79	0.000277438						0.00349094
Arcuate arteryAL5_8	338	2.18538	0.0585169	0.0585169	2			338		339	340		0.00242489	1.8816
Radial artery105	339	0.25	0.0290359	0.0290359	1	1095.79	0.000277438						0.00349094
Arcuate arteryAL5_7	340	2.15815	0.055895	0.055895	2			340		341	342		0.00234152	1.8816
Radial artery106	341	0.25	0.0290359	0.0290359	1	1095.79	0.000277438						0.00349094
Arcuate arteryAL5_6	342	2.11642	0.0530225	0.0530225	2			342		343	344		0.00224136	1.8816
Radial artery107	343	0.25	0.0290359	0.0290359	1	1095.79	0.000277438						0.00349094
Arcuate arteryAL5_5	344	2.26633	0.0498241	0.0498241	2			344		345	346		0.00212133	1.8816
Radial artery108	345	0.25	0.0290359	0.0290359	1	1095.79	0.000277438						0.00349094
Arcuate arteryAL5_4	346	2.19326	0.0461831	0.0461831	2			346		347	348		0.00197918	1.8816
Radial artery109	347	0.25	0.0290359	0.0290359	1	1095.79	0.000277438						0.00349094
Arcuate arteryAL5_3	348	2.12003	0.0418961	0.0418961	2			348		349	350		0.00181674	1.8816
Radial artery110	349	0.25	0.0290359	0.0290359	1	1095.79	0.000277438						0.00349094
Arcuate arteryAL5_2	350	2.23996	0.0365426	0.0365426	2			350		351	352		0.00162694	1.8816
Radial artery111	351	0.25	0.0290359	0.0290359	1	1095.79	0.000277438						0.00349094
Arcuate arteryAL5_1	352	2.18748	0.0357142	0.0357142	3			352	613	353			0.00154654	1.8816
Radial artery112	353	0.25	0.0290359	0.0290359	1	1095.79	0.000277438						0.00349094
Arcuate arteryAR4_9	354	1.19295	0.0607454	0.0607454	2			354		355	356		0.00230685	1.8816
Radial artery113	355	0.25	0.0290359	0.0290359	1	1095.79	0.000277438						0.00349094
Arcuate arteryAR4_8	356	2.37493	0.0583267	0.0583267	2			356		357	358		0.00224523	1.8816
Radial artery114	357	0.25	0.0290359	0.0290359	1	1095.79	0.000277438						0.00349094
Arcuate arteryAR4_7	358	2.34534	0.0557088	0.0557088	2			358		359	360		0.00216739	1.8816
Radial artery115	359	0.25	0.0290359	0.0290359	1	1095.79	0.000277438						0.00349094
Arcuate arteryAR4_6	360	2.29999	0.0528404	0.0528404	2			360		361	362		0.00207309	1.8816
Radial artery116	361	0.25	0.0290359	0.0290359	1	1095.79	0.000277438						0.00349094
Arcuate arteryAR4_5	362	2.4629	0.0496471	0.0496471	2			362		363	364		0.00196022	1.8816
Radial artery117	363	0.25	0.0290359	0.0290359	1	1095.79	0.000277438						0.00349094
Arcuate arteryAR4_4	364	2.38349	0.046015	0.046015	2			364		365	366		0.00182712	1.8816
Radial artery118	365	0.25	0.0290359	0.0290359	1	1095.79	0.000277438						0.00349094
Arcuate arteryAR4_3	366	2.30391	0.0417391	0.0417391	2			366		367	368		0.00167518	1.8816
Radial artery119	367	0.25	0.0290359	0.0290359	1	1095.79	0.000277438						0.00349094
Arcuate arteryAR4_2	368	2.43424	0.0364017	0.0364017	2			368		369	370		0.00149843	1.8816
Radial artery120	369	0.25	0.0290359	0.0290359	1	1095.79	0.000277438						0.00349094
Arcuate arteryAR4_1	370	2.37721	0.0357142	0.0357142	2			370		371	614		0.00142602	1.8816
Radial artery121	371	0.25	0.0290359	0.0290359	1	1095.79	0.000277438						0.00349094
Arcuate arteryPR4_9	372	1.19353	0.134079	0.134079	2			372		373	374		0.000635805	1.8816
Radial artery122	373	0.25	0.0290359	0.0290359	1	1095.79	0.000277438						0.00349094
Arcuate arteryPR4_8	374	2.37911	0.133588	0.133588	2			374		375	376		0.000618803	1.8816
Radial artery123	375	0.25	0.0290359	0.0290359	1	1095.79	0.000277438						0.00349094
Arcuate arteryPR4_7	376	2.35338	0.133097	0.133097	2			376		377	378		0.000600721	1.8816
Radial artery124	377	0.25	0.0687499	0.0687499	1	82.6951	0.000645897						0.00095161
Arcuate arteryPR4_6	378	2.31127	0.126261	0.126261	2			378		379	380		0.000581873	1.8816
Radial artery125	379	0.25	0.0687499	0.0687499	1	82.6951	0.000645897						0.00095161
Arcuate arteryPR4_5	380	2.47793	0.118644	0.118644	2			380		381	382		0.00056038	1.8816
Radial artery126	381	0.25	0.0687499	0.0687499	1	82.6951	0.000645897						0.00095161
Arcuate arteryPR4_4	382	2.3997	0.109971	0.109971	2			382		383	384		0.000535263	1.8816
Radial artery127	383	0.25	0.0687499	0.0687499	1	82.6951	0.000645897						0.00095161
Arcuate arteryPR4_3	384	2.31936	0.0997491	0.0997491	2			384		385	386		0.000504699	1.8816
Radial artery128	385	0.25	0.0687499	0.0687499	1	82.6951	0.000645897						0.00095161
Arcuate arteryPR4_2	386	2.44783	0.0869743	0.0869743	2			386		387	388		0.000464801	1.8816
Radial artery129	387	0.25	0.0687499	0.0687499	1	82.6951	0.000645897						0.00095161
Arcuate arteryPR4_1	388	2.38508	0.0688817	0.0688817	2			388		389	622		0.000465856	1.8816
Radial artery130	389	0.25	0.0687499	0.0687499	1	82.6951	0.000645897						0.00095161
Arcuate arteryPL4_9	390	1.19353	0.134079	0.134079	2			390		391	392		0.000635805	1.8816
Radial artery131	391	0.25	0.0290359	0.0290359	1	1095.79	0.000277438						0.00349094
Arcuate arteryPL4_8	392	2.37911	0.133588	0.133588	2			392		393	394		0.000618803	1.8816
Radial artery132	393	0.25	0.0290359	0.0290359	1	1095.79	0.000277438						0.00349094
Arcuate arteryPL4_7	394	2.35338	0.133097	0.133097	2			394		395	396		0.000600721	1.8816
Radial artery133	395	0.25	0.0687499	0.0687499	1	82.6951	0.000645897						0.00095161
Arcuate arteryPL4_6	396	2.31127	0.126261	0.126261	2			396		397	398		0.000581873	1.8816
Radial artery134	397	0.25	0.0687499	0.0687499	1	82.6951	0.000645897						0.00095161
Arcuate arteryPL4_5	398	2.47793	0.118644	0.118644	2			398		399	400		0.00056038	1.8816
Radial artery135	399	0.25	0.0687499	0.0687499	1	82.6951	0.000645897						0.00095161
Arcuate arteryPL4_4	400	2.3997	0.109971	0.109971	2			400		401	402		0.000535263	1.8816
Radial artery136	401	0.25	0.0687499	0.0687499	1	82.6951	0.000645897						0.00095161
Arcuate arteryPL4_3	402	2.31936	0.0997491	0.0997491	2			402		403	404		0.000504699	1.8816
Radial artery137	403	0.25	0.0687499	0.0687499	1	82.6951	0.000645897						0.00095161
Arcuate arteryPL4_2	404	2.44783	0.0869743	0.0869743	2			404		405	406		0.000464801	1.8816
Radial artery138	405	0.25	0.0687499	0.0687499	1	82.6951	0.000645897						0.00095161
Arcuate arteryPL4_1	406	2.38508	0.0688817	0.0688817	3			406	622	407			0.000465856	1.8816
Radial artery139	407	0.25	0.0687499	0.0687499	1	82.6951	0.000645897						0.00095161
Arcuate arteryAL4_9	408	1.19295	0.0607454	0.0607454	2			408		409	410		0.00230685	1.8816
Radial artery140	409	0.25	0.0290359	0.0290359	1	1095.79	0.000277438						0.00349094
Arcuate arteryAL4_8	410	2.37493	0.0583267	0.0583267	2			410		411	412		0.00224523	1.8816
Radial artery141	411	0.25	0.0290359	0.0290359	1	1095.79	0.000277438						0.00349094
Arcuate arteryAL4_7	412	2.34534	0.0557088	0.0557088	2			412		413	414		0.00216739	1.8816
Radial artery142	413	0.25	0.0290359	0.0290359	1	1095.79	0.000277438						0.00349094
Arcuate arteryAL4_6	414	2.29999	0.0528404	0.0528404	2			414		415	416		0.00207309	1.8816
Radial artery143	415	0.25	0.0290359	0.0290359	1	1095.79	0.000277438						0.00349094
Arcuate arteryAL4_5	416	2.4629	0.0496471	0.0496471	2			416		417	418		0.00196022	1.8816
Radial artery144	417	0.25	0.0290359	0.0290359	1	1095.79	0.000277438						0.00349094
Arcuate arteryAL4_4	418	2.38349	0.046015	0.046015	2			418		419	420		0.00182712	1.8816
Radial artery145	419	0.25	0.0290359	0.0290359	1	1095.79	0.000277438						0.00349094
Arcuate arteryAL4_3	420	2.30391	0.0417391	0.0417391	2			420		421	422		0.00167518	1.8816
Radial artery146	421	0.25	0.0290359	0.0290359	1	1095.79	0.000277438						0.00349094
Arcuate arteryAL4_2	422	2.43424	0.0364017	0.0364017	2			422		423	424		0.00149843	1.8816
Radial artery147	423	0.25	0.0290359	0.0290359	1	1095.79	0.000277438						0.00349094
Arcuate arteryAL4_1	424	2.37721	0.0357142	0.0357142	3			424	614	425			0.00142602	1.8816
Radial artery148	425	0.25	0.0290359	0.0290359	1	1095.79	0.000277438						0.00349094
Arcuate arteryAR3_9	426	1.19852	0.060692	0.060692	2			426		427	428		0.00214925	1.8816
Radial artery149	427	0.25	0.0290359	0.0290359	1	1095.79	0.000277438						0.00349094
Arcuate arteryAR3_8	428	2.38604	0.0582774	0.0582774	2			428		429	430		0.00209128	1.8816
Radial artery150	429	0.25	0.0290359	0.0290359	1	1095.79	0.000277438						0.00349094
Arcuate arteryAR3_7	430	2.35631	0.0556625	0.0556625	2			430		431	432		0.00201828	1.8816
Radial artery151	431	0.25	0.0290359	0.0290359	1	1095.79	0.000277438						0.00349094
Arcuate arteryAR3_6	432	2.31075	0.0527982	0.0527982	2			432		433	434		0.00193016	1.8816
Radial artery152	433	0.25	0.0290359	0.0290359	1	1095.79	0.000277438						0.00349094
Arcuate arteryAR3_5	434	2.47442	0.0496088	0.0496088	2			434		435	436		0.00182354	1.8816
Radial artery153	435	0.25	0.0290359	0.0290359	1	1095.79	0.000277438						0.00349094
Arcuate arteryAR3_4	436	2.39464	0.0459808	0.0459808	2			436		437	438		0.00169824	1.8816
Radial artery154	437	0.25	0.0290359	0.0290359	1	1095.79	0.000277438						0.00349094
Arcuate arteryAR3_3	438	2.31469	0.0417089	0.0417089	2			438		439	440		0.0015559	1.8816
Radial artery155	439	0.25	0.0290359	0.0290359	1	1095.79	0.000277438						0.00349094
Arcuate arteryAR3_2	440	2.44563	0.0363776	0.0363776	2			440		441	442		0.00139054	1.8816
Radial artery156	441	0.25	0.0290359	0.0290359	1	1095.79	0.000277438						0.00349094
Arcuate arteryAR3_1	442	2.38833	0.0357142	0.0357142	2			442		443	615		0.00132286	1.8816
Radial artery157	443	0.25	0.0290359	0.0290359	1	1095.79	0.000277438						0.00349094
Arcuate arteryPR3_9	444	1.19912	0.120799	0.120799	2			444		445	446		0.000641908	1.8816
Radial artery158	445	0.25	0.0290359	0.0290359	1	1095.79	0.000277438						0.00349094
Arcuate arteryPR3_8	446	2.39024	0.120197	0.120197	2			446		447	448		0.000622908	1.8816
Radial artery159	447	0.25	0.0290359	0.0290359	1	1095.79	0.000277438						0.00349094
Arcuate arteryPR3_7	448	2.36439	0.119593	0.119593	2			448		449	450		0.000603182	1.8816
Radial artery160	449	0.25	0.0290359	0.0290359	1	1095.79	0.000277438						0.00349094
Arcuate arteryPR3_6	450	2.32208	0.118988	0.118988	2			450		451	452		0.000582369	1.8816
Radial artery161	451	0.25	0.0290359	0.0290359	1	1095.79	0.000277438						0.00349094
Arcuate arteryPR3_5	452	2.48952	0.11838	0.11838	2			452		453	454		0.000559741	1.8816
Radial artery162	453	0.25	0.0687499	0.0687499	1	82.6951	0.000645897						0.00095161
Arcuate arteryPR3_4	454	2.41092	0.109724	0.109724	2			454		455	456		0.000534702	1.8816
Radial artery163	455	0.25	0.0687499	0.0687499	1	82.6951	0.000645897						0.00095161
Arcuate arteryPR3_3	456	2.33021	0.0995227	0.0995227	2			456		457	458		0.000504203	1.8816
Radial artery164	457	0.25	0.0687499	0.0687499	1	82.6951	0.000645897						0.00095161
Arcuate arteryPR3_2	458	2.45927	0.0867745	0.0867745	2			458		459	460		0.000464392	1.8816
Radial artery165	459	0.25	0.0687499	0.0687499	1	82.6951	0.000645897						0.00095161
Arcuate arteryPR3_1	460	2.39623	0.0687214	0.0687214	2			460		461	623		0.000464005	1.8816
Radial artery166	461	0.25	0.0687499	0.0687499	1	82.6951	0.000645897						0.00095161
Arcuate arteryPL3_9	462	1.19912	0.120799	0.120799	2			462		463	464		0.000641908	1.8816
Radial artery167	463	0.25	0.0290359	0.0290359	1	1095.79	0.000277438						0.00349094
Arcuate arteryPL3_8	464	2.39024	0.120197	0.120197	2			464		465	466		0.000622908	1.8816
Radial artery168	465	0.25	0.0290359	0.0290359	1	1095.79	0.000277438						0.00349094
Arcuate arteryPL3_7	466	2.36439	0.119593	0.119593	2			466		467	468		0.000603182	1.8816
Radial artery169	467	0.25	0.0290359	0.0290359	1	1095.79	0.000277438						0.00349094
Arcuate arteryPL3_6	468	2.32208	0.118988	0.118988	2			468		469	470		0.000582369	1.8816
Radial artery170	469	0.25	0.0290359	0.0290359	1	1095.79	0.000277438						0.00349094
Arcuate arteryPL3_5	470	2.48952	0.11838	0.11838	2			470		471	472		0.000559741	1.8816
Radial artery171	471	0.25	0.0687499	0.0687499	1	82.6951	0.000645897						0.00095161
Arcuate arteryPL3_4	472	2.41092	0.109724	0.109724	2			472		473	474		0.000534702	1.8816
Radial artery172	473	0.25	0.0687499	0.0687499	1	82.6951	0.000645897						0.00095161
Arcuate arteryPL3_3	474	2.33021	0.0995227	0.0995227	2			474		475	476		0.000504203	1.8816
Radial artery173	475	0.25	0.0687499	0.0687499	1	82.6951	0.000645897						0.00095161
Arcuate arteryPL3_2	476	2.45927	0.0867745	0.0867745	2			476		477	478		0.000464392	1.8816
Radial artery174	477	0.25	0.0687499	0.0687499	1	82.6951	0.000645897						0.00095161
Arcuate arteryPL3_1	478	2.39623	0.0687214	0.0687214	3			478	623	479			0.000464005	1.8816
Radial artery175	479	0.25	0.0687499	0.0687499	1	82.6951	0.000645897						0.00095161
Arcuate arteryAL3_9	480	1.19852	0.060692	0.060692	2			480		481	482		0.00214925	1.8816
Radial artery176	481	0.25	0.0290359	0.0290359	1	1095.79	0.000277438						0.00349094
Arcuate arteryAL3_8	482	2.38604	0.0582774	0.0582774	2			482		483	484		0.00209128	1.8816
Radial artery177	483	0.25	0.0290359	0.0290359	1	1095.79	0.000277438						0.00349094
Arcuate arteryAL3_7	484	2.35631	0.0556625	0.0556625	2			484		485	486		0.00201828	1.8816
Radial artery178	485	0.25	0.0290359	0.0290359	1	1095.79	0.000277438						0.00349094
Arcuate arteryAL3_6	486	2.31075	0.0527982	0.0527982	2			486		487	488		0.00193016	1.8816
Radial artery179	487	0.25	0.0290359	0.0290359	1	1095.79	0.000277438						0.00349094
Arcuate arteryAL3_5	488	2.47442	0.0496088	0.0496088	2			488		489	490		0.00182354	1.8816
Radial artery180	489	0.25	0.0290359	0.0290359	1	1095.79	0.000277438						0.00349094
Arcuate arteryAL3_4	490	2.39464	0.0459808	0.0459808	2			490		491	492		0.00169824	1.8816
Radial artery181	491	0.25	0.0290359	0.0290359	1	1095.79	0.000277438						0.00349094
Arcuate arteryAL3_3	492	2.31469	0.0417089	0.0417089	2			492		493	494		0.0015559	1.8816
Radial artery182	493	0.25	0.0290359	0.0290359	1	1095.79	0.000277438						0.00349094
Arcuate arteryAL3_2	494	2.44563	0.0363776	0.0363776	2			494		495	496		0.00139054	1.8816
Radial artery183	495	0.25	0.0290359	0.0290359	1	1095.79	0.000277438						0.00349094
Arcuate arteryAL3_1	496	2.38833	0.0357142	0.0357142	3			496	615	497			0.00132286	1.8816
Radial artery184	497	0.25	0.0290359	0.0290359	1	1095.79	0.000277438						0.00349094
Arcuate arteryAR2_8	498	1.28965	0.0583368	0.0583368	2			498		499	500		0.00197017	1.8816
Radial artery185	499	0.25	0.0290359	0.0290359	1	1095.79	0.000277438						0.00349094
Arcuate arteryAR2_7	500	2.35017	0.0557219	0.0557219	2			500		501	502		0.00190943	1.8816
Radial artery186	501	0.25	0.0290359	0.0290359	1	1095.79	0.000277438						0.00349094
Arcuate arteryAR2_6	502	2.31351	0.0528565	0.0528565	2			502		503	504		0.00183037	1.8816
Radial artery187	503	0.25	0.0290359	0.0290359	1	1095.79	0.000277438						0.00349094
Arcuate arteryAR2_5	504	2.46048	0.0496662	0.0496662	2			504		505	506		0.00173231	1.8816
Radial artery188	505	0.25	0.0290359	0.0290359	1	1095.79	0.000277438						0.00349094
Arcuate arteryAR2_4	506	2.37868	0.0460362	0.0460362	2			506		507	508		0.0016129	1.8816
Radial artery189	507	0.25	0.0290359	0.0290359	1	1095.79	0.000277438						0.00349094
Arcuate arteryAR2_3	508	2.29162	0.0417623	0.0417623	2			508		509	510		0.00147407	1.8816
Radial artery190	509	0.25	0.0290359	0.0290359	1	1095.79	0.000277438						0.00349094
Arcuate arteryAR2_2	510	2.39317	0.0364249	0.0364249	2			510		511	512		0.00131222	1.8816
Radial artery191	511	0.25	0.0290359	0.0290359	1	1095.79	0.000277438						0.00349094
Arcuate arteryAR2_1	512	2.50378	0.0357142	0.0357142	2			512		513	616		0.00124042	1.8816
Radial artery192	513	0.25	0.0290359	0.0290359	1	1095.79	0.000277438						0.00349094
Arcuate arteryPR2_8	514	1.29042	0.0930023	0.0930023	2			514		515	516		0.000688194	1.8816
Radial artery193	515	0.25	0.0290359	0.0290359	1	1095.79	0.000277438						0.00349094
Arcuate arteryPR2_7	516	2.35497	0.0919822	0.0919822	2			516		517	518		0.000650729	1.8816
Radial artery194	517	0.25	0.0290359	0.0290359	1	1095.79	0.000277438						0.00349094
Arcuate arteryPR2_6	518	2.32243	0.0909485	0.0909485	2			518		519	520		0.000613815	1.8816
Radial artery195	519	0.25	0.0290359	0.0290359	1	1095.79	0.000277438						0.00349094
Arcuate arteryPR2_5	520	2.4739	0.0899005	0.0899005	2			520		521	522		0.000577898	1.8816
Radial artery196	521	0.25	0.0290359	0.0290359	1	1095.79	0.000277438						0.00349094
Arcuate arteryPR2_4	522	2.39429	0.0888384	0.0888384	2			522		523	524		0.000542772	1.8816
Radial artery197	523	0.25	0.0290359	0.0290359	1	1095.79	0.000277438						0.00349094
Arcuate arteryPR2_3	524	2.30728	0.0877611	0.0877611	2			524		525	526		0.000506645	1.8816
Radial artery198	525	0.25	0.0290359	0.0290359	1	1095.79	0.000277438						0.00349094
Arcuate arteryPR2_2	526	2.40738	0.0866676	0.0866676	2			526		527	528		0.000464637	1.8816
Radial artery199	527	0.25	0.0687499	0.0687499	1	82.6951	0.000645897						0.00095161
Arcuate arteryPR2_1	528	2.51265	0.0686286	0.0686286	2			528		529	624		0.000462716	1.8816
Radial artery200	529	0.25	0.0687499	0.0687499	1	82.6951	0.000645897						0.00095161
Arcuate arteryPL2_8	530	1.29042	0.0930023	0.0930023	2			530		531	532		0.000688194	1.8816
Radial artery201	531	0.25	0.0290359	0.0290359	1	1095.79	0.000277438						0.00349094
Arcuate arteryPL2_7	532	2.35497	0.0919822	0.0919822	2			532		533	534		0.000650729	1.8816
Radial artery202	533	0.25	0.0290359	0.0290359	1	1095.79	0.000277438						0.00349094
Arcuate arteryPL2_6	534	2.32243	0.0909485	0.0909485	2			534		535	536		0.000613815	1.8816
Radial artery203	535	0.25	0.0290359	0.0290359	1	1095.79	0.000277438						0.00349094
Arcuate arteryPL2_5	536	2.4739	0.0899005	0.0899005	2			536		537	538		0.000577898	1.8816
Radial artery204	537	0.25	0.0290359	0.0290359	1	1095.79	0.000277438						0.00349094
Arcuate arteryPL2_4	538	2.39429	0.0888384	0.0888384	2			538		539	540		0.000542772	1.8816
Radial artery205	539	0.25	0.0290359	0.0290359	1	1095.79	0.000277438						0.00349094
Arcuate arteryPL2_3	540	2.30728	0.0877611	0.0877611	2			540		541	542		0.000506645	1.8816
Radial artery206	541	0.25	0.0290359	0.0290359	1	1095.79	0.000277438						0.00349094
Arcuate arteryPL2_2	542	2.40738	0.0866676	0.0866676	2			542		543	544		0.000464637	1.8816
Radial artery207	543	0.25	0.0687499	0.0687499	1	82.6951	0.000645897						0.00095161
Arcuate arteryPL2_1	544	2.51265	0.0686286	0.0686286	3			544	624	545			0.000462716	1.8816
Radial artery208	545	0.25	0.0687499	0.0687499	1	82.6951	0.000645897						0.00095161
Arcuate arteryAL2_8	546	1.28965	0.0583368	0.0583368	2			546		547	548		0.00197017	1.8816
Radial artery209	547	0.25	0.0290359	0.0290359	1	1095.79	0.000277438						0.00349094
Arcuate arteryAL2_7	548	2.35017	0.0557219	0.0557219	2			548		549	550		0.00190943	1.8816
Radial artery210	549	0.25	0.0290359	0.0290359	1	1095.79	0.000277438						0.00349094
Arcuate arteryAL2_6	550	2.31351	0.0528565	0.0528565	2			550		551	552		0.00183037	1.8816
Radial artery211	551	0.25	0.0290359	0.0290359	1	1095.79	0.000277438						0.00349094
Arcuate arteryAL2_5	552	2.46048	0.0496662	0.0496662	2			552		553	554		0.00173231	1.8816
Radial artery212	553	0.25	0.0290359	0.0290359	1	1095.79	0.000277438						0.00349094
Arcuate arteryAL2_4	554	2.37868	0.0460362	0.0460362	2			554		555	556		0.0016129	1.8816
Radial artery213	555	0.25	0.0290359	0.0290359	1	1095.79	0.000277438						0.00349094
Arcuate arteryAL2_3	556	2.29162	0.0417623	0.0417623	2			556		557	558		0.00147407	1.8816
Radial artery214	557	0.25	0.0290359	0.0290359	1	1095.79	0.000277438						0.00349094
Arcuate arteryAL2_2	558	2.39317	0.0364249	0.0364249	2			558		559	560		0.00131222	1.8816
Radial artery215	559	0.25	0.0290359	0.0290359	1	1095.79	0.000277438						0.00349094
Arcuate arteryAL2_1	560	2.50378	0.0357142	0.0357142	3			560	616	561			0.00124042	1.8816
Radial artery216	561	0.25	0.0290359	0.0290359	1	1095.79	0.000277438						0.00349094
Arcuate arteryAR1_6	562	1.28439	0.0529431	0.0529431	2			562		563	564		0.00176903	1.8816
Radial artery217	563	0.25	0.0290359	0.0290359	1	1095.79	0.000277438						0.00349094
Arcuate arteryAR1_5	564	2.22482	0.0497517	0.0497517	2			564		565	566		0.00169257	1.8816
Radial artery218	565	0.25	0.0290359	0.0290359	1	1095.79	0.000277438						0.00349094
Arcuate arteryAR1_4	566	2.31963	0.0461177	0.0461177	2			566		567	568		0.00158725	1.8816
Radial artery219	567	0.25	0.0290359	0.0290359	1	1095.79	0.000277438						0.00349094
Arcuate arteryAR1_3	568	2.22566	0.0418377	0.0418377	2			568		569	570		0.00145048	1.8816
Radial artery220	569	0.25	0.0290359	0.0290359	1	1095.79	0.000277438						0.00349094
Arcuate arteryAR1_2	570	2.39856	0.0364923	0.0364923	2			570		571	572		0.00127917	1.8816
Radial artery221	571	0.25	0.0290359	0.0290359	1	1095.79	0.000277438						0.00349094
Arcuate arteryAR1_1	572	2.42553	0.0357142	0.0357142	2			572		573	617		0.00118917	1.8816
Radial artery222	573	0.25	0.0290359	0.0290359	1	1095.79	0.000277438						0.00349094
Arcuate arteryPR1_6	574	1.2854	0.05294	0.05294	2			574		575	576		0.00176989	1.8816
Radial artery223	575	0.25	0.0290359	0.0290359	1	1095.79	0.000277438						0.00349094
Arcuate arteryPR1_5	576	2.23081	0.0497497	0.0497497	2			576		577	578		0.00169558	1.8816
Radial artery224	577	0.25	0.0290359	0.0290359	1	1095.79	0.000277438						0.00349094
Arcuate arteryPR1_4	578	2.33112	0.0461146	0.0461146	2			578		579	580		0.00159262	1.8816
Radial artery225	579	0.25	0.0290359	0.0290359	1	1095.79	0.000277438						0.00349094
Arcuate arteryPR1_3	580	2.24014	0.0418347	0.0418347	2			580		581	582		0.00145779	1.8816
Radial artery226	581	0.25	0.0290359	0.0290359	1	1095.79	0.000277438						0.00349094
Arcuate arteryPR1_2	582	2.41449	0.0364893	0.0364893	2			582		583	584		0.00128687	1.8816
Radial artery227	583	0.25	0.0290359	0.0290359	1	1095.79	0.000277438						0.00349094
Arcuate arteryPR1_1	584	2.43623	0.0357142	0.0357142	2			584		585	625		0.0011945	1.8816
Radial artery228	585	0.25	0.0290359	0.0290359	1	1095.79	0.000277438						0.00349094
Arcuate arteryPL1_6	586	1.2854	0.05294	0.05294	2			586		587	588		0.00176989	1.8816
Radial artery229	587	0.25	0.0290359	0.0290359	1	1095.79	0.000277438						0.00349094
Arcuate arteryPL1_5	588	2.23081	0.0497497	0.0497497	2			588		589	590		0.00169558	1.8816
Radial artery230	589	0.25	0.0290359	0.0290359	1	1095.79	0.000277438						0.00349094
Arcuate arteryPL1_4	590	2.33112	0.0461146	0.0461146	2			590		591	592		0.00159262	1.8816
Radial artery231	591	0.25	0.0290359	0.0290359	1	1095.79	0.000277438						0.00349094
Arcuate arteryPL1_3	592	2.24014	0.0418347	0.0418347	2			592		593	594		0.00145779	1.8816
Radial artery232	593	0.25	0.0290359	0.0290359	1	1095.79	0.000277438						0.00349094
Arcuate arteryPL1_2	594	2.41449	0.0364893	0.0364893	2			594		595	596		0.00128687	1.8816
Radial artery233	595	0.25	0.0290359	0.0290359	1	1095.79	0.000277438						0.00349094
Arcuate arteryPL1_1	596	2.43623	0.0357142	0.0357142	3			596	625	597			0.0011945	1.8816
Radial artery234	597	0.25	0.0290359	0.0290359	1	1095.79	0.000277438						0.00349094
Arcuate arteryAL1_6	598	1.28439	0.0529431	0.0529431	2			598		599	600		0.00176903	1.8816
Radial artery235	599	0.25	0.0290359	0.0290359	1	1095.79	0.000277438						0.00349094
Arcuate arteryAL1_5	600	2.22482	0.0497517	0.0497517	2			600		601	602		0.00169257	1.8816
Radial artery236	601	0.25	0.0290359	0.0290359	1	1095.79	0.000277438						0.00349094
Arcuate arteryAL1_4	602	2.31963	0.0461177	0.0461177	2			602		603	604		0.00158725	1.8816
Radial artery237	603	0.25	0.0290359	0.0290359	1	1095.79	0.000277438						0.00349094
Arcuate arteryAL1_3	604	2.22566	0.0418377	0.0418377	2			604		605	606		0.00145048	1.8816
Radial artery238	605	0.25	0.0290359	0.0290359	1	1095.79	0.000277438						0.00349094
Arcuate arteryAL1_2	606	2.39856	0.0364923	0.0364923	2			606		607	608		0.00127917	1.8816
Radial artery239	607	0.25	0.0290359	0.0290359	1	1095.79	0.000277438						0.00349094
Arcuate arteryAL1_1	608	2.42553	0.0357142	0.0357142	3			608	617	609			0.00118917	1.8816
Radial artery240	609	0.25	0.0290359	0.0290359	1	1095.79	0.000277438						0.00349094
Bridge Arcuate (Anterior)8	610	1.87369	0.0275842	0.0275842	3			168	610	169			0.00172926
Bridge Arcuate (Anterior)7	611	2.21757	0.0275842	0.0275842	3			216	611	217			0.00157194
Bridge Arcuate (Anterior)6	612	2.1778	0.0275842	0.0275842	3			280	612	281			0.00143199
Bridge Arcuate (Anterior)5	613	2.53124	0.0275842	0.0275842	3			352	613	353			0.00131359
Bridge Arcuate (Anterior)4	614	2.75079	0.0275842	0.0275842	3			424	614	425			0.00121082
Bridge Arcuate (Anterior)3	615	2.76366	0.0275842	0.0275842	3			496	615	497			0.00112314
Bridge Arcuate (Anterior)2	616	2.47873	0.0275842	0.0275842	3			560	616	561			0.00105082
Bridge Arcuate (Anterior)1	617	2.38361	0.0275842	0.0275842	3			608	617	609			0.000999411
Bridge Arcuate (Posterior)8	618	1.87369	0.0275842	0.0275842	3			158	618	159			0.00172926
Bridge Arcuate (Posterior)7	619	2.21757	0.0653124	0.0653124	3			204	619	205			0.000393965
Bridge Arcuate (Posterior)6	620	2.1778	0.0653124	0.0653124	3			264	620	265			0.000393235
Bridge Arcuate (Posterior)5	621	2.53124	0.0653124	0.0653124	3			334	621	335			0.000392797
Bridge Arcuate (Posterior)4	622	2.75079	0.0653124	0.0653124	3			406	622	407			0.000392518
Bridge Arcuate (Posterior)3	623	2.76366	0.0653124	0.0653124	3			478	623	479			0.000392338
Bridge Arcuate (Posterior)2	624	2.47873	0.0653124	0.0653124	3			544	624	545			0.000392221
Bridge Arcuate (Posterior)1	625	2.38361	0.0275842	0.0275842	3			596	625	597			0.000999411

## Sheet: Normal 24W
Table S2.9: Geometry, distensibility, viscoelastic properties, and peripheral resistances and compliances of the arterial tree: Low simulation at 24 Weeks of Gestation
Artery_name	Vessel_num	Length	prox_r	dist_r	termination	RTi	CTi	inlet_1	inlet_2	outlet_1	outlet_2	outlet_3	D_ref	tau_T
Asending aorta 1 & 2	1	3.71014	1.20653	1.18192	2			1		2	3	-1	0.0312475	0.322544
Aortic arch A	2	1.85507	1.04262	0.996934	2			2		14	15		0.0281317	0.47099
Brachiocephalic	3	3.15362	1.01	0.9	2			3		4	5		0.0286649	0.136174
Subclavian A (right)	4	3.15362	0.524027	0.410104	2			4		6	7		0.019244	0.225654
Common carotid (right)	5	8.71884	0.638485	0.331067	2			5		12	13		0.0189117	0.235181
Vertebral (right)	6	13.8203	0.242737	0.183691	3			6	20	56			0.0111587	1.05332
Subbclavian B, axillary, brachial (right)	7	39.142	0.331891	0.192579	2			7		8	9		0.013957	0.707439
Radial (right)	8	21.7971	0.151651	0.127056	1	8.33093	0.0531753						0.00954869	2.31289
Ulner (right)	9	6.21449	0.151568	0.13928	2			9		10	11		0.0098049	2.09965
Interosseous (right)	10	7.32754	0.086252	0.0739306	1	133.001	0.0033308						0.00684079	0.79656
Ulner B (right)	11	15.8609	0.130301	0.114013	1	8.33093	0.0531753						0.0088328	3.31513
Internal carotid (right)	12	16.5101	0.343167	0.258881	2			12		79	80		0.0137879	0.713369
External carotid (right)	13	3.8029	0.292161	0.262944	2			13		83	84		0.0130974	0.341504
Aortic arch B	14	3.61739	1.09717	1.06644	2			14		18	19		0.0284504	0.374605
Common carotid (left)	15	12.8928	0.560217	0.280114	2			15		16	17		0.0173509	0.339595
Internal carotid (right)	16	16.5101	0.320531	0.247962	2			16		81	82		0.0133202	0.776633
External carotid (left)	17	3.8029	0.274767	0.251384	2			17		85	86		0.0126795	0.401113
Thoracic aorta A	18	4.82319	1.04187	0.984569	2			18		26	27		0.0271573	0.443339
Subclavian A (left)	19	3.15362	0.414547	0.320331	2			19		20	21		0.017154	0.262973
Vertebrl (left)	20	13.7275	0.027	0.0258651	3			6	20	56			0.0035488	1.04682
Subbclavian B, axillary, brachial (left)	21	39.142	0.332915	0.19317	2			21		22	23		0.013974	0.715528
Radial (left)	22	21.7971	0.143289	0.114631	1	8.33093	0.0531753						0.00912199	2.84299
Ulner (left)	23	6.21449	0.1766	0.1766	2			23		24	25		0.010995	1.25051
Interosseous (left)	24	7.32754	0.0739845	0.0739845	1	133.001	0.0033308						0.00652209	1.01342
Ulner B (left)	25	15.8609	0.16818	0.151772	1	8.33093	0.0531753						0.010363	1.57998
Intercostals	26	7.42029	0.749815	0.565334	1	1.00499	0.440802						0.0207241	0.200067
Thoracic aorta B	27	9.64638	0.991	0.774783	2			27		28	29		0.0243565	0.587237
Abdominal aorta A	28	4.91594	0.727493	0.727493	2			28		34	35		0.0216147	0.868303
Celiac A	29	1.85507	0.466082	0.412304	2			29		30	31		0.016265	0.822972
Celiac B	30	1.85507	0.311079	0.293127	2			30		32	33		0.0129942	1.73972
Hepatic	31	6.12174	0.325124	0.264918	1	2.61297	0.169539						0.0128122	0.846708
Gastric	32	6.58551	0.191602	0.179628	1	3.89552	0.11372						0.00969851	2.24438
Spenic	33	5.84348	0.251847	0.233863	1	1.66541	0.266001						0.0113998	2.34645
Superior mesenteric	34	5.47246	0.471185	0.423468	1	0.669991	0.661203						0.0164498	0.945223
Abdominal aorta B	35	1.85507	0.68669	0.674752	2			35		36	37		0.0206321	0.791481
Renal (right)	36	2.96812	0.310169	0.310169	1	0.813561	0.54452						0.0132089	2.31377
Abdominal aorta C	37	1.85507	0.706533	0.706533	2			37		38	39		0.0208764	0.512035
Renal (left)	38	2.96812	0.310189	0.310189	1	0.813561	0.54452						0.0132089	2.31265
Abdominal Aorta D1	39	4.91594	0.698171	0.662058	4			39		99	100	101	0.019893	0.354486
Inferior mesenteric	40	4.63768	0.281247	0.191488	1	4.94836	0.0895246						0.0112157	0.868022
Abdominal aorta E	41	1.85507	0.62219	0.599148	2			41		42	43		0.0190866	0.386358
Common iliac (right)	42	5.47246	0.46105	0.408523	2			42		50	51		0.0155681	0.53492
Common iliac (left)	43	5.47246	0.46105	0.408523	2			43		44	45		0.0155681	0.53492
External iliac (left)	44	13.3565	0.340596	0.324631	2			44		46	47		0.0149692	0.554539
Internal iliac I (left)	45	2.31884	0.2301	0.2301	2			45		104	105		0.00623791	1.92912
Femoral (left)	46	41.0899	0.281437	0.205663	2			46		48	49		0.0123429	0.887601
Deep femoral (left)	47	11.687	0.205461	0.190044	1	7.53351	0.0588039						0.0110981	0.962995
Posterior tibial (left)	48	29.7739	0.163769	0.147917	1	7.53351	0.0588039						0.00950433	1.83277
Anterior tibial (left)	49	31.8145	0.140229	0.124052	1	8.81358	0.0502633						0.0085673	2.43494
External iliac (right)	50	13.3565	0.340596	0.324631	2			50		52	53		0.0149692	0.554539
Internal iliac I (right)	51	2.31884	0.2301	0.2301	2			51		102	103		0.00623791	1.92912
Femoral (right)	52	41.0899	0.281437	0.205663	2			52		54	55		0.0123429	0.887601
Deep femoral (right)	53	11.687	0.205461	0.190044	1	7.53351	0.0588039						0.0110981	0.962995
Posterior tibial (right)	54	29.7739	0.163769	0.147917	1	7.53351	0.0588039						0.00950433	1.83277
Anterior tibial (right)	55	31.8145	0.140229	0.124052	1	8.81358	0.0502633						0.0085673	2.43494
Basilar artery 2	56	1.85507	0.232421	0.209184	4			56		57	58	59	0.0112933	0.947928
Superior cerebellar (right)	57	0.927536	0.0972828	0.0801146	1	30.9765	0.000233364						0.00661161	2.59459
Superior cerebellar (left)	58	0.927536	0.0972828	0.0801146	1	30.9765	0.000233364						0.00661161	2.59459
Basilar artery 1	59	0.463768	0.182093	0.158603	2			59		60	61		0.00960073	1.33146
Posterior cerbral 1 (right)	60	0.185507	0.112619	0.112619	3			60	62	64			0.00746538	2.15508
Posterior cerbral 1 (left)	61	0.185507	0.112619	0.112619	3			61	63	65			0.00746538	2.56252
Posterior communicating (right)	62	0.371014	0.06	0.06	3			60	62	64			0.00544798	4.5253
Posterior communicating (left)	63	0.371014	0.06	0.06	3			61	63	65			0.00544798	2.9137
Posteror cerebbral 2 (right)	64	5.47246	0.115521	0.10397	1	12.4184	0.000375976						0.00750812	3.31757
Posteror cerebbral 2 (left)	65	5.47246	0.115521	0.10397	1	12.4184	0.000375976						0.00750812	3.31681
ICA distal Pco-ant. Chor. Seg. (right)	66	0.185507	0.234917	0.228885	2			66		95	96		0.0117544	1.31615
ICA distal Pco-ant. Chor. Seg. (left)	67	0.185507	0.234917	0.228885	2			67		97	98		0.0117544	1.21675
Anterior cerebral 1 (right)	68	1.11304	0.12153	0.11575	2			68		76	77		0.00786398	3.01265
Anterior cerebral 1 (left)	69	1.11304	0.12153	0.11575	3			69	77	78			0.00786398	2.37179
Middle cerebral M1 (right)	70	0.742029	0.187855	0.175338	2			70		71	72		0.0101476	1.50653
MCA M2 sup. Fr. Cist. Sylvian bif. (rigt)	71	6.58551	0.125154	0.0625771	1	11.6008	0.000181506						0.00682978	5.45153
MCA M2 sup. Fr. Dist. Sylvian bif. (rigt)	72	6.49275	0.125047	0.0625237	1	11.6008	0.000181506						0.00682648	5.46958
Middle cerebral M1 (left)	73	0.742029	0.187855	0.175338	2			73		74	75		0.0101476	1.5023
MCA M2 sup. Fr. Cist. Sylvian bif. (rigt)	74	6.58551	0.125154	0.0625771	1	11.6008	0.000181506						0.00682978	5.4349
MCA M2 sup. Fr. Dist. Sylvian bif. (left)	75	6.49275	0.125047	0.0625237	1	11.6008	0.000181506						0.00682648	5.45288
Anterior cerebral A2 (right)	76	2.22609	0.104281	0.0984878	1	12.4184	0.00030467						0.00716126	4.26725
Anterior communicating	77	0.185507	0.065	0.065	3			69	77	78			0.005716	1.24585
Anterior cerebral A2 (left)	78	2.22609	0.104281	0.0984878	1	12.4184	0.00030467						0.00716126	4.26289
Intenal carotid sinus (right)	79	1.02029	0.256991	0.233086	2			79		62	66		0.0121924	1.20456
Ophthalmic (right)	80	1.02029	0.0650262	0.0325126	1	30.9765	2.59294e-06						0.00461253	14.7486
Intenal carotid sinus (left)	81	1.02029	0.256991	0.233086	2			81		63	67		0.0121924	1.08139
Ophthalmic (left)	82	1.02029	0.0650262	0.0325126	1	30.9765	2.59294e-06						0.00461253	14.7005
External carotid 2 (right)	83	5.65797	0.233176	0.204033	2			83		87	88		0.0113497	0.547506
Sup. Thy.asc.ph.lyng.fac.occ. (right)	84	8.90435	0.120193	0.0600977	1	34.8023	0.000382458						0.00667207	2.15333
External carotid 2 (left)	85	5.65797	0.233176	0.204033	2			85		89	90		0.0113497	0.547017
Sup. Thy.asc.ph.lyng.fac.occ. (left)	86	8.90435	0.120193	0.0600977	1	34.8023	0.000382458						0.00667207	2.15
Superficial temporal (right)	87	5.65797	0.185183	0.173606	2			87		91	92		0.0100818	0.661964
Maxillary (right)	88	8.44058	0.13023	0.0591939	1	29.0019	0.000324117						0.00687283	2.22764
Superficial temporal (left)	89	5.65797	0.185183	0.173606	2			89		93	94		0.0100818	0.661255
Maxillary (left)	90	8.44058	0.13023	0.0591939	1	29.0019	0.000324117						0.00687283	2.22421
Supeficial temporal frontal br. (right)	91	8.81159	0.128768	0.0819448	1	29.0019	0.000531552						0.00732704	1.63208
Supeficial temporal patietal br. (right)	92	8.90435	0.128788	0.0819546	1	29.0019	0.000492658						0.00732764	1.631
Supeficial temporal frontal br. (left)	93	8.81159	0.128768	0.0819448	1	29.0019	0.000531552						0.00732704	1.62969
Supeficial temporal patietal br. (left)	94	8.90435	0.128788	0.0819546	1	29.0019	0.000492658						0.00732764	1.62861
Ant. Choroidal (right)	95	3.33913	0.0877939	0.0760875	1	23.2015	0.00099828						0.00630101	4.28952
ICA distal cnt. Chor. -M1 seg. (right)	96	0.185507	0.230584	0.230584	2			96		68	70		0.0117126	1.1463
Ant. Choroidal (left)	97	3.33913	0.0877939	0.0760875	1	23.2015	0.00099828						0.00630101	4.2761
ICA distal cnt. Chor. -M1 seg. (left)	98	0.185507	0.230584	0.230584	2			98		69	73		0.0117126	1.0436
Abdominal Aorta D2	99	4.91594	0.654768	0.654768	2			99		40	41		0.0199945	0.354486
Ovarian 1 (right)	100	2	0.0921775	0.0829598	2			100		108	110		0.00432801
Ovarian 1 (left)	101	2	0.0921775	0.0829598	2			101		109	111		0.00432801
Internal iliac II (right)	102	2.3188	0.07688	0.07688	1	178.01	0.0024887						0.0063217	1.92912
Uterine 1 (right)	103	1	0.229052	0.229052	2			103		106	112		0.00598485	1.92912
Internal iliac II (left)	104	2.3188	0.07688	0.07688	1	178.01	0.0024887						0.0063217	1.92912
Uterine 1 (left)	105	1	0.229052	0.229052	2			105		107	113		0.00598485	1.92912
Cervix (right)	106	1	0.053103	0.053103	1	236.079	0.00187649						0.0050631	1.92912
Cervix (left)	107	1	0.053103	0.053103	1	236.079	0.00187649						0.0050631	1.92912
Ovarian 2 (right)	108	0.5	0.0911059	0.0911059	2			108		124	126		0.00436307
Ovarian 2 (left)	109	0.5	0.0911059	0.0911059	2			109		125	127		0.00436307
Ovarian 3 (right)	110	0.25	0.03	0.03	1	236.079	0.00187649						0.00297215
Ovarian 3 (left)	111	0.25	0.03	0.03	1	236.079	0.00187649						0.00297215
Uterine2 (right)	112	5.72757	0.228261	0.228261	4			112		114	130	140	0.00115274	1.92912
Uterine2 (left)	113	5.72757	0.228261	0.228261	4			113		115	150	160	0.00115274	1.92912
Uterine3 (right)	114	4.41054	0.226597	0.226597	4			114		116	170	182	0.00108638	1.92912
Uterine3 (left)	115	4.41054	0.226597	0.226597	4			115		117	194	206	0.00108638	1.92912
Uterine4 (right)	116	4.5516	0.216226	0.216226	4			116		118	218	234	0.00105167	1.92912
Uterine4 (left)	117	4.5516	0.216226	0.216226	4			117		119	250	266	0.00105167	1.92912
Uterine5 (right)	118	4.54387	0.193797	0.193797	4			118		120	282	300	0.00102755	1.92912
Uterine5 (left)	119	4.54387	0.193797	0.193797	4			119		121	318	336	0.00102755	1.92912
Uterine6 (right)	120	4.56364	0.159183	0.159183	4			120		122	354	372	0.00104621	1.92912
Uterine6 (left)	121	4.56364	0.159183	0.159183	4			121		123	390	408	0.00104621	1.92912
Uterine7 (right)	122	4.47518	0.137349	0.137349	5			122	124	426	444		0.00170048	1.92912
Uterine7 (left)	123	4.47518	0.137349	0.137349	5			123	125	462	480		0.00170048	1.92912
Uterine8 (right)	124	2.20525	0.115515	0.115515	5			122	124	426	444		0.00324826	1.92912
Uterine8 (left)	125	2.20525	0.115515	0.115515	5			123	125	462	480		0.00324826	1.92912
Uterine9 (right)	126	2.20525	0.112719	0.112719	4			126		128	498	514	0.00164757	1.92912
Uterine9 (left)	127	2.20525	0.112719	0.112719	4			127		129	530	546	0.00164757	1.92912
Uterine10 (right)	128	4.4256	0.0657218	0.0657218	2			128		562	574		0.00226986	1.92912
Uterine10 (left)	129	4.4256	0.0657218	0.0657218	2			129		586	598		0.00226986	1.92912
Arcuate arteryAR8_5	130	0.995738	0.0496163	0.0496163	2			130		131	132		0.00247577	2.03385
Radial artery1	131	0.25	0.0283038	0.0283038	1	1080.18	0.000281448						0.0035029
Arcuate arteryAR8_4	132	1.85687	0.0459287	0.0459287	2			132		133	134		0.00234107	2.03385
Radial artery2	133	0.25	0.0283038	0.0283038	1	1080.18	0.000281448						0.0035029
Arcuate arteryAR8_3	134	1.89923	0.041603	0.041603	2			134		135	136		0.00214107	2.03385
Radial artery3	135	0.25	0.0283038	0.0283038	1	1080.18	0.000281448						0.0035029
Arcuate arteryAR8_2	136	1.90592	0.0362329	0.0362329	2			136		137	138		0.00187139	2.03385
Radial artery4	137	0.25	0.0283038	0.0283038	1	1080.18	0.000281448						0.0035029
Arcuate arteryAR8_1	138	2.00164	0.0348137	0.0348137	2			138		139	610		0.0017094	2.03385
Radial artery5	139	0.25	0.0283038	0.0283038	1	1080.18	0.000281448						0.0035029
Arcuate arteryPR8_5	140	0.996541	0.0496137	0.0496137	2			140		141	142		0.00247732	2.03385
Radial artery6	141	0.25	0.0283038	0.0283038	1	1080.18	0.000281448						0.0035029
Arcuate arteryPR8_4	142	1.86217	0.0459257	0.0459257	2			142		143	144		0.0023466	2.03385
Radial artery7	143	0.25	0.0283038	0.0283038	1	1080.18	0.000281448						0.0035029
Arcuate arteryPR8_3	144	1.90893	0.0415996	0.0415996	2			144		145	146		0.00215133	2.03385
Radial artery8	145	0.25	0.0283038	0.0283038	1	1080.18	0.000281448						0.0035029
Arcuate arteryPR8_2	146	1.91745	0.0362293	0.0362293	2			146		147	148		0.00188408	2.03385
Radial artery9	147	0.25	0.0283038	0.0283038	1	1080.18	0.000281448						0.0035029
Arcuate arteryPR8_1	148	2.01055	0.0348137	0.0348137	2			148		149	618		0.00171985	2.03385
Radial artery10	149	0.25	0.0283038	0.0283038	1	1080.18	0.000281448						0.0035029
Arcuate arteryPL8_5	150	0.996541	0.0496137	0.0496137	2			150		151	152		0.00247732	2.03385
Radial artery11	151	0.25	0.0283038	0.0283038	1	1080.18	0.000281448						0.0035029
Arcuate arteryPL8_4	152	1.86217	0.0459257	0.0459257	2			152		153	154		0.0023466	2.03385
Radial artery12	153	0.25	0.0283038	0.0283038	1	1080.18	0.000281448						0.0035029
Arcuate arteryPL8_3	154	1.90893	0.0415996	0.0415996	2			154		155	156		0.00215133	2.03385
Radial artery13	155	0.25	0.0283038	0.0283038	1	1080.18	0.000281448						0.0035029
Arcuate arteryPL8_2	156	1.91745	0.0362293	0.0362293	2			156		157	158		0.00188408	2.03385
Radial artery14	157	0.25	0.0283038	0.0283038	1	1080.18	0.000281448						0.0035029
Arcuate arteryPL8_1	158	2.01055	0.0348137	0.0348137	3			158	618	159			0.00171985	2.03385
Radial artery15	159	0.25	0.0283038	0.0283038	1	1080.18	0.000281448						0.0035029
Arcuate arteryAL8_5	160	0.995738	0.0496163	0.0496163	2			160		161	162		0.00247577	2.03385
Radial artery16	161	0.25	0.0283038	0.0283038	1	1080.18	0.000281448						0.0035029
Arcuate arteryAL8_4	162	1.85687	0.0459287	0.0459287	2			162		163	164		0.00234107	2.03385
Radial artery17	163	0.25	0.0283038	0.0283038	1	1080.18	0.000281448						0.0035029
Arcuate arteryAL8_3	164	1.89923	0.041603	0.041603	2			164		165	166		0.00214107	2.03385
Radial artery18	165	0.25	0.0283038	0.0283038	1	1080.18	0.000281448						0.0035029
Arcuate arteryAL8_2	166	1.90592	0.0362329	0.0362329	2			166		167	168		0.00187139	2.03385
Radial artery19	167	0.25	0.0283038	0.0283038	1	1080.18	0.000281448						0.0035029
Arcuate arteryAL8_1	168	2.00164	0.0348137	0.0348137	3			168	610	169			0.0017094	2.03385
Radial artery20	169	0.25	0.0283038	0.0283038	1	1080.18	0.000281448						0.0035029
Arcuate arteryAR7_6	170	1.27343	0.0523048	0.0523048	2			170		171	172		0.00236807	2.03385
Radial artery21	171	0.25	0.0283038	0.0283038	1	1080.18	0.000281448						0.0035029
Arcuate arteryAR7_5	172	2.20787	0.0490583	0.0490583	2			172		173	174		0.00226263	2.03385
Radial artery22	173	0.25	0.0283038	0.0283038	1	1080.18	0.000281448						0.0035029
Arcuate arteryAR7_4	174	2.30782	0.0454712	0.0454712	2			174		175	176		0.0021134	2.03385
Radial artery23	175	0.25	0.0283038	0.0283038	1	1080.18	0.000281448						0.0035029
Arcuate arteryAR7_3	176	2.22342	0.0412479	0.0412479	2			176		177	178		0.00191827	2.03385
Radial artery24	177	0.25	0.0283038	0.0283038	1	1080.18	0.000281448						0.0035029
Arcuate arteryAR7_2	178	2.40918	0.0359756	0.0359756	2			178		179	180		0.00167508	2.03385
Radial artery25	179	0.25	0.0283038	0.0283038	1	1080.18	0.000281448						0.0035029
Arcuate arteryAR7_1	180	2.44941	0.0348137	0.0348137	2			180		181	611		0.00154811	2.03385
Radial artery26	181	0.25	0.0283038	0.0283038	1	1080.18	0.000281448						0.0035029
Arcuate arteryPR7_6	182	1.27434	0.109237	0.109237	2			182		183	184		0.000600406	2.03385
Radial artery27	183	0.25	0.0283038	0.0283038	1	1080.18	0.000281448						0.0035029
Arcuate arteryPR7_5	184	2.21328	0.108529	0.108529	2			184		185	186		0.000571725	2.03385
Radial artery28	185	0.25	0.0283038	0.0283038	1	1080.18	0.000281448						0.0035029
Arcuate arteryPR7_4	186	2.31815	0.107818	0.107818	2			186		187	188		0.000541821	2.03385
Radial artery29	187	0.25	0.0283038	0.0283038	1	1080.18	0.000281448						0.0035029
Arcuate arteryPR7_3	188	2.2364	0.107102	0.107102	2			188		189	190		0.000508822	2.03385
Radial artery30	189	0.25	0.0726471	0.0726471	1	64.2306	0.000773941						0.000811843
Arcuate arteryPR7_2	190	2.42339	0.0933904	0.0933904	2			190		191	192		0.000468554	2.03385
Radial artery31	191	0.25	0.0726471	0.0726471	1	64.2306	0.000773941						0.000811843
Arcuate arteryPR7_1	192	2.4589	0.0739635	0.0739635	2			192		193	619		0.000462379	2.03385
Radial artery32	193	0.25	0.0726471	0.0726471	1	64.2306	0.000773941						0.000811843
Arcuate arteryPL7_6	194	1.27434	0.109237	0.109237	2			194		195	196		0.000600406	2.03385
Radial artery33	195	0.25	0.0283038	0.0283038	1	1080.18	0.000281448						0.0035029
Arcuate arteryPL7_5	196	2.21328	0.108529	0.108529	2			196		197	198		0.000571725	2.03385
Radial artery34	197	0.25	0.0283038	0.0283038	1	1080.18	0.000281448						0.0035029
Arcuate arteryPL7_4	198	2.31815	0.107818	0.107818	2			198		199	200		0.000541821	2.03385
Radial artery35	199	0.25	0.0283038	0.0283038	1	1080.18	0.000281448						0.0035029
Arcuate arteryPL7_3	200	2.2364	0.107102	0.107102	2			200		201	202		0.000508822	2.03385
Radial artery36	201	0.25	0.0726471	0.0726471	1	64.2306	0.000773941						0.000811843
Arcuate arteryPL7_2	202	2.42339	0.0933904	0.0933904	2			202		203	204		0.000468554	2.03385
Radial artery37	203	0.25	0.0726471	0.0726471	1	64.2306	0.000773941						0.000811843
Arcuate arteryPL7_1	204	2.4589	0.0739635	0.0739635	3			204	619	205			0.000462379	2.03385
Radial artery38	205	0.25	0.0726471	0.0726471	1	64.2306	0.000773941						0.000811843
Arcuate arteryAL7_6	206	1.27343	0.0523048	0.0523048	2			206		207	208		0.00236807	2.03385
Radial artery39	207	0.25	0.0283038	0.0283038	1	1080.18	0.000281448						0.0035029
Arcuate arteryAL7_5	208	2.20787	0.0490583	0.0490583	2			208		209	210		0.00226263	2.03385
Radial artery40	209	0.25	0.0283038	0.0283038	1	1080.18	0.000281448						0.0035029
Arcuate arteryAL7_4	210	2.30782	0.0454712	0.0454712	2			210		211	212		0.0021134	2.03385
Radial artery41	211	0.25	0.0283038	0.0283038	1	1080.18	0.000281448						0.0035029
Arcuate arteryAL7_3	212	2.22342	0.0412479	0.0412479	2			212		213	214		0.00191827	2.03385
Radial artery42	213	0.25	0.0283038	0.0283038	1	1080.18	0.000281448						0.0035029
Arcuate arteryAL7_2	214	2.40918	0.0359756	0.0359756	2			214		215	216		0.00167508	2.03385
Radial artery43	215	0.25	0.0283038	0.0283038	1	1080.18	0.000281448						0.0035029
Arcuate arteryAL7_1	216	2.44941	0.0348137	0.0348137	3			216	611	217			0.00154811	2.03385
Radial artery44	217	0.25	0.0283038	0.0283038	1	1080.18	0.000281448						0.0035029
Arcuate arteryAR6_8	218	1.20058	0.0572716	0.0572716	2			218		219	220		0.0023187	2.03385
Radial artery45	219	0.25	0.0283038	0.0283038	1	1080.18	0.000281448						0.0035029
Arcuate arteryAR6_7	220	2.18903	0.054708	0.054708	2			220		221	222		0.00224488	2.03385
Radial artery46	221	0.25	0.0283038	0.0283038	1	1080.18	0.000281448						0.0035029
Arcuate arteryAR6_6	222	2.15798	0.0518983	0.0518983	2			222		223	224		0.00214566	2.03385
Radial artery47	223	0.25	0.0283038	0.0283038	1	1080.18	0.000281448						0.0035029
Arcuate arteryAR6_5	224	2.30062	0.0487691	0.0487691	2			224		225	226		0.00202003	2.03385
Radial artery48	225	0.25	0.0283038	0.0283038	1	1080.18	0.000281448						0.0035029
Arcuate arteryAR6_4	226	2.23168	0.0452075	0.0452075	2			226		227	228		0.00186684	2.03385
Radial artery49	227	0.25	0.0283038	0.0283038	1	1080.18	0.000281448						0.0035029
Arcuate arteryAR6_3	228	2.15857	0.0410136	0.0410136	2			228		229	230		0.00169062	2.03385
Radial artery50	229	0.25	0.0283038	0.0283038	1	1080.18	0.000281448						0.0035029
Arcuate arteryAR6_2	230	2.26366	0.0357747	0.0357747	2			230		231	232		0.00148978	2.03385
Radial artery51	231	0.25	0.0283038	0.0283038	1	1080.18	0.000281448						0.0035029
Arcuate arteryAR6_1	232	2.37655	0.0348137	0.0348137	2			232		233	612		0.00140627	2.03385
Radial artery52	233	0.25	0.0283038	0.0283038	1	1080.18	0.000281448						0.0035029
Arcuate arteryPR6_8	234	1.20123	0.135675	0.135675	2			234		235	236		0.000621541	2.03385
Radial artery53	235	0.25	0.0283038	0.0283038	1	1080.18	0.000281448						0.0035029
Arcuate arteryPR6_7	236	2.1931	0.13522	0.13522	2			236		237	238		0.000603501	2.03385
Radial artery54	237	0.25	0.0283038	0.0283038	1	1080.18	0.000281448						0.0035029
Arcuate arteryPR6_6	238	2.16554	0.134765	0.134765	2			238		239	240		0.000583877	2.03385
Radial artery55	239	0.25	0.0726471	0.0726471	1	64.2306	0.000773941						0.000811843
Arcuate arteryPR6_5	240	2.31195	0.126648	0.126648	2			240		241	242		0.000562408	2.03385
Radial artery56	241	0.25	0.0726471	0.0726471	1	64.2306	0.000773941						0.000811843
Arcuate arteryPR6_4	242	2.24482	0.117401	0.117401	2			242		243	244		0.000537285	2.03385
Radial artery57	243	0.25	0.0726471	0.0726471	1	64.2306	0.000773941						0.000811843
Arcuate arteryPR6_3	244	2.1717	0.1065	0.1065	2			244		245	246		0.000506694	2.03385
Radial artery58	245	0.25	0.0726471	0.0726471	1	64.2306	0.000773941						0.000811843
Arcuate arteryPR6_2	246	2.27552	0.0928701	0.0928701	2			246		247	248		0.000466725	2.03385
Radial artery59	247	0.25	0.0726471	0.0726471	1	64.2306	0.000773941						0.000811843
Arcuate arteryPR6_1	248	2.38393	0.0735527	0.0735527	2			248		249	620		0.000461043	2.03385
Radial artery60	249	0.25	0.0726471	0.0726471	1	64.2306	0.000773941						0.000811843
Arcuate arteryPL6_8	250	1.20123	0.135675	0.135675	2			250		251	252		0.000621541	2.03385
Radial artery61	251	0.25	0.0283038	0.0283038	1	1080.18	0.000281448						0.0035029
Arcuate arteryPL6_7	252	2.1931	0.13522	0.13522	2			252		253	254		0.000603501	2.03385
Radial artery62	253	0.25	0.0283038	0.0283038	1	1080.18	0.000281448						0.0035029
Arcuate arteryPL6_6	254	2.16554	0.134765	0.134765	2			254		255	256		0.000583877	2.03385
Radial artery63	255	0.25	0.0726471	0.0726471	1	64.2306	0.000773941						0.000811843
Arcuate arteryPL6_5	256	2.31195	0.126648	0.126648	2			256		257	258		0.000562408	2.03385
Radial artery64	257	0.25	0.0726471	0.0726471	1	64.2306	0.000773941						0.000811843
Arcuate arteryPL6_4	258	2.24482	0.117401	0.117401	2			258		259	260		0.000537285	2.03385
Radial artery65	259	0.25	0.0726471	0.0726471	1	64.2306	0.000773941						0.000811843
Arcuate arteryPL6_3	260	2.1717	0.1065	0.1065	2			260		261	262		0.000506694	2.03385
Radial artery66	261	0.25	0.0726471	0.0726471	1	64.2306	0.000773941						0.000811843
Arcuate arteryPL6_2	262	2.27552	0.0928701	0.0928701	2			262		263	264		0.000466725	2.03385
Radial artery67	263	0.25	0.0726471	0.0726471	1	64.2306	0.000773941						0.000811843
Arcuate arteryPL6_1	264	2.38393	0.0735527	0.0735527	3			264	620	265			0.000461043	2.03385
Radial artery68	265	0.25	0.0726471	0.0726471	1	64.2306	0.000773941						0.000811843
Arcuate arteryAL6_8	266	1.20058	0.0572716	0.0572716	2			266		267	268		0.0023187	2.03385
Radial artery69	267	0.25	0.0283038	0.0283038	1	1080.18	0.000281448						0.0035029
Arcuate arteryAL6_7	268	2.18903	0.054708	0.054708	2			268		269	270		0.00224488	2.03385
Radial artery70	269	0.25	0.0283038	0.0283038	1	1080.18	0.000281448						0.0035029
Arcuate arteryAL6_6	270	2.15798	0.0518983	0.0518983	2			270		271	272		0.00214566	2.03385
Radial artery71	271	0.25	0.0283038	0.0283038	1	1080.18	0.000281448						0.0035029
Arcuate arteryAL6_5	272	2.30062	0.0487691	0.0487691	2			272		273	274		0.00202003	2.03385
Radial artery72	273	0.25	0.0283038	0.0283038	1	1080.18	0.000281448						0.0035029
Arcuate arteryAL6_4	274	2.23168	0.0452075	0.0452075	2			274		275	276		0.00186684	2.03385
Radial artery73	275	0.25	0.0283038	0.0283038	1	1080.18	0.000281448						0.0035029
Arcuate arteryAL6_3	276	2.15857	0.0410136	0.0410136	2			276		277	278		0.00169062	2.03385
Radial artery74	277	0.25	0.0283038	0.0283038	1	1080.18	0.000281448						0.0035029
Arcuate arteryAL6_2	278	2.26366	0.0357747	0.0357747	2			278		279	280		0.00148978	2.03385
Radial artery75	279	0.25	0.0283038	0.0283038	1	1080.18	0.000281448						0.0035029
Arcuate arteryAL6_1	280	2.37655	0.0348137	0.0348137	3			280	612	281			0.00140627	2.03385
Radial artery76	281	0.25	0.0283038	0.0283038	1	1080.18	0.000281448						0.0035029
Arcuate arteryAR5_9	282	1.15751	0.0593774	0.0593774	2			282		283	284		0.00220508	2.03385
Radial artery77	283	0.25	0.0283038	0.0283038	1	1080.18	0.000281448						0.0035029
Arcuate arteryAR5_8	284	2.30533	0.0570187	0.0570187	2			284		285	286		0.00214376	2.03385
Radial artery78	285	0.25	0.0283038	0.0283038	1	1080.18	0.000281448						0.0035029
Arcuate arteryAR5_7	286	2.27921	0.0544639	0.0544639	2			286		287	288		0.00206251	2.03385
Radial artery79	287	0.25	0.0283038	0.0283038	1	1080.18	0.000281448						0.0035029
Arcuate arteryAR5_6	288	2.23922	0.051665	0.051665	2			288		289	290		0.00196267	2.03385
Radial artery80	289	0.25	0.0283038	0.0283038	1	1080.18	0.000281448						0.0035029
Arcuate arteryAR5_5	290	2.40412	0.0485485	0.0485485	2			290		291	292		0.0018417	2.03385
Radial artery81	291	0.25	0.0283038	0.0283038	1	1080.18	0.000281448						0.0035029
Arcuate arteryAR5_4	292	2.33447	0.0450007	0.0450007	2			292		293	294		0.00169913	2.03385
Radial artery82	293	0.25	0.0283038	0.0283038	1	1080.18	0.000281448						0.0035029
Arcuate arteryAR5_3	294	2.26491	0.0408234	0.0408234	2			294		295	296		0.00154032	2.03385
Radial artery83	295	0.25	0.0283038	0.0283038	1	1080.18	0.000281448						0.0035029
Arcuate arteryAR5_2	296	2.40192	0.035607	0.035607	2			296		297	298		0.00136214	2.03385
Radial artery84	297	0.25	0.0283038	0.0283038	1	1080.18	0.000281448						0.0035029
Arcuate arteryAR5_1	298	2.35241	0.0348137	0.0348137	2			298		299	613		0.00129689	2.03385
Radial artery85	299	0.25	0.0283038	0.0283038	1	1080.18	0.000281448						0.0035029
Arcuate arteryPR5_9	300	1.15803	0.142121	0.142121	2			300		301	302		0.000634041	2.03385
Radial artery86	301	0.25	0.0283038	0.0283038	1	1080.18	0.000281448						0.0035029
Arcuate arteryPR5_8	302	2.30903	0.141711	0.141711	2			302		303	304		0.000618083	2.03385
Radial artery87	303	0.25	0.0283038	0.0283038	1	1080.18	0.000281448						0.0035029
Arcuate arteryPR5_7	304	2.2863	0.1413	0.1413	2			304		305	306		0.000600792	2.03385
Radial artery88	305	0.25	0.0726471	0.0726471	1	64.2306	0.000773941						0.000811843
Arcuate arteryPR5_6	306	2.24916	0.134043	0.134043	2			306		307	308		0.000582012	2.03385
Radial artery89	307	0.25	0.0726471	0.0726471	1	64.2306	0.000773941						0.000811843
Arcuate arteryPR5_5	308	2.41733	0.125958	0.125958	2			308		309	310		0.00056062	2.03385
Radial artery90	309	0.25	0.0726471	0.0726471	1	64.2306	0.000773941						0.000811843
Arcuate arteryPR5_4	310	2.34867	0.116751	0.116751	2			310		311	312		0.000535598	2.03385
Radial artery91	311	0.25	0.0726471	0.0726471	1	64.2306	0.000773941						0.000811843
Arcuate arteryPR5_3	312	2.2784	0.1059	0.1059	2			312		313	314		0.000505113	2.03385
Radial artery92	313	0.25	0.0726471	0.0726471	1	64.2306	0.000773941						0.000811843
Arcuate arteryPR5_2	314	2.41373	0.092337	0.092337	2			314		315	316		0.000465293	2.03385
Radial artery93	315	0.25	0.0726471	0.0726471	1	64.2306	0.000773941						0.000811843
Arcuate arteryPR5_1	316	2.35923	0.0731285	0.0731285	2			316		317	621		0.000460257	2.03385
Radial artery94	317	0.25	0.0726471	0.0726471	1	64.2306	0.000773941						0.000811843
Arcuate arteryPL5_9	318	1.15803	0.142121	0.142121	2			318		319	320		0.000634041	2.03385
Radial artery95	319	0.25	0.0283038	0.0283038	1	1080.18	0.000281448						0.0035029
Arcuate arteryPL5_8	320	2.30903	0.141711	0.141711	2			320		321	322		0.000618083	2.03385
Radial artery96	321	0.25	0.0283038	0.0283038	1	1080.18	0.000281448						0.0035029
Arcuate arteryPL5_7	322	2.2863	0.1413	0.1413	2			322		323	324		0.000600792	2.03385
Radial artery97	323	0.25	0.0726471	0.0726471	1	64.2306	0.000773941						0.000811843
Arcuate arteryPL5_6	324	2.24916	0.134043	0.134043	2			324		325	326		0.000582012	2.03385
Radial artery98	325	0.25	0.0726471	0.0726471	1	64.2306	0.000773941						0.000811843
Arcuate arteryPL5_5	326	2.41733	0.125958	0.125958	2			326		327	328		0.00056062	2.03385
Radial artery99	327	0.25	0.0726471	0.0726471	1	64.2306	0.000773941						0.000811843
Arcuate arteryPL5_4	328	2.34867	0.116751	0.116751	2			328		329	330		0.000535598	2.03385
Radial artery100	329	0.25	0.0726471	0.0726471	1	64.2306	0.000773941						0.000811843
Arcuate arteryPL5_3	330	2.2784	0.1059	0.1059	2			330		331	332		0.000505113	2.03385
Radial artery101	331	0.25	0.0726471	0.0726471	1	64.2306	0.000773941						0.000811843
Arcuate arteryPL5_2	332	2.41373	0.092337	0.092337	2			332		333	334		0.000465293	2.03385
Radial artery102	333	0.25	0.0726471	0.0726471	1	64.2306	0.000773941						0.000811843
Arcuate arteryPL5_1	334	2.35923	0.0731285	0.0731285	3			334	621	335			0.000460257	2.03385
Radial artery103	335	0.25	0.0726471	0.0726471	1	64.2306	0.000773941						0.000811843
Arcuate arteryAL5_9	336	1.15751	0.0593774	0.0593774	2			336		337	338		0.00220508	2.03385
Radial artery104	337	0.25	0.0283038	0.0283038	1	1080.18	0.000281448						0.0035029
Arcuate arteryAL5_8	338	2.30533	0.0570187	0.0570187	2			338		339	340		0.00214376	2.03385
Radial artery105	339	0.25	0.0283038	0.0283038	1	1080.18	0.000281448						0.0035029
Arcuate arteryAL5_7	340	2.27921	0.0544639	0.0544639	2			340		341	342		0.00206251	2.03385
Radial artery106	341	0.25	0.0283038	0.0283038	1	1080.18	0.000281448						0.0035029
Arcuate arteryAL5_6	342	2.23922	0.051665	0.051665	2			342		343	344		0.00196267	2.03385
Radial artery107	343	0.25	0.0283038	0.0283038	1	1080.18	0.000281448						0.0035029
Arcuate arteryAL5_5	344	2.40412	0.0485485	0.0485485	2			344		345	346		0.0018417	2.03385
Radial artery108	345	0.25	0.0283038	0.0283038	1	1080.18	0.000281448						0.0035029
Arcuate arteryAL5_4	346	2.33447	0.0450007	0.0450007	2			346		347	348		0.00169913	2.03385
Radial artery109	347	0.25	0.0283038	0.0283038	1	1080.18	0.000281448						0.0035029
Arcuate arteryAL5_3	348	2.26491	0.0408234	0.0408234	2			348		349	350		0.00154032	2.03385
Radial artery110	349	0.25	0.0283038	0.0283038	1	1080.18	0.000281448						0.0035029
Arcuate arteryAL5_2	350	2.40192	0.035607	0.035607	2			350		351	352		0.00136214	2.03385
Radial artery111	351	0.25	0.0283038	0.0283038	1	1080.18	0.000281448						0.0035029
Arcuate arteryAL5_1	352	2.35241	0.0348137	0.0348137	3			352	613	353			0.00129689	2.03385
Radial artery112	353	0.25	0.0283038	0.0283038	1	1080.18	0.000281448						0.0035029
Arcuate arteryAR4_9	354	1.25262	0.0591901	0.0591901	2			354		355	356		0.00205533	2.03385
Radial artery113	355	0.25	0.0283038	0.0283038	1	1080.18	0.000281448						0.0035029
Arcuate arteryAR4_8	356	2.49477	0.0568334	0.0568334	2			356		357	358		0.00199783	2.03385
Radial artery114	357	0.25	0.0283038	0.0283038	1	1080.18	0.000281448						0.0035029
Arcuate arteryAR4_7	358	2.4665	0.0542825	0.0542825	2			358		359	360		0.00192159	2.03385
Radial artery115	359	0.25	0.0283038	0.0283038	1	1080.18	0.000281448						0.0035029
Arcuate arteryAR4_6	360	2.42323	0.0514876	0.0514876	2			360		361	362		0.00182725	2.03385
Radial artery116	361	0.25	0.0283038	0.0283038	1	1080.18	0.000281448						0.0035029
Arcuate arteryAR4_5	362	2.60168	0.048376	0.048376	2			362		363	364		0.00171319	2.03385
Radial artery117	363	0.25	0.0283038	0.0283038	1	1080.18	0.000281448						0.0035029
Arcuate arteryAR4_4	364	2.5263	0.0448369	0.0448369	2			364		365	366		0.0015794	2.03385
Radial artery118	365	0.25	0.0283038	0.0283038	1	1080.18	0.000281448						0.0035029
Arcuate arteryAR4_3	366	2.45103	0.0406705	0.0406705	2			366		367	368		0.00143054	2.03385
Radial artery119	367	0.25	0.0283038	0.0283038	1	1080.18	0.000281448						0.0035029
Arcuate arteryAR4_2	368	2.59929	0.0354698	0.0354698	2			368		369	370		0.00126412	2.03385
Radial artery120	369	0.25	0.0283038	0.0283038	1	1080.18	0.000281448						0.0035029
Arcuate arteryAR4_1	370	2.54571	0.0348137	0.0348137	2			370		371	614		0.00120591	2.03385
Radial artery121	371	0.25	0.0283038	0.0283038	1	1080.18	0.000281448						0.0035029
Arcuate arteryPR4_9	372	1.25319	0.141446	0.141446	2			372		373	374		0.000632348	2.03385
Radial artery122	373	0.25	0.0283038	0.0283038	1	1080.18	0.000281448						0.0035029
Arcuate arteryPR4_8	374	2.49877	0.141035	0.141035	2			374		375	376		0.000616563	2.03385
Radial artery123	375	0.25	0.0283038	0.0283038	1	1080.18	0.000281448						0.0035029
Arcuate arteryPR4_7	376	2.47418	0.140625	0.140625	2			376		377	378		0.00059941	2.03385
Radial artery124	377	0.25	0.0726471	0.0726471	1	64.2306	0.000773941						0.000811843
Arcuate arteryPR4_6	378	2.43398	0.133385	0.133385	2			378		379	380		0.000580659	2.03385
Radial artery125	379	0.25	0.0726471	0.0726471	1	64.2306	0.000773941						0.000811843
Arcuate arteryPR4_5	380	2.61598	0.125321	0.125321	2			380		381	382		0.000559289	2.03385
Radial artery126	381	0.25	0.0726471	0.0726471	1	64.2306	0.000773941						0.000811843
Arcuate arteryPR4_4	382	2.54167	0.116142	0.116142	2			382		383	384		0.000534314	2.03385
Radial artery127	383	0.25	0.0726471	0.0726471	1	64.2306	0.000773941						0.000811843
Arcuate arteryPR4_3	384	2.46562	0.105328	0.105328	2			384		385	386		0.000503898	2.03385
Radial artery128	385	0.25	0.0726471	0.0726471	1	64.2306	0.000773941						0.000811843
Arcuate arteryPR4_2	386	2.61207	0.0918203	0.0918203	2			386		387	388		0.000464144	2.03385
Radial artery129	387	0.25	0.0726471	0.0726471	1	64.2306	0.000773941						0.000811843
Arcuate arteryPR4_1	388	2.5531	0.0727023	0.0727023	2			388		389	622		0.00045972	2.03385
Radial artery130	389	0.25	0.0726471	0.0726471	1	64.2306	0.000773941						0.000811843
Arcuate arteryPL4_9	390	1.25319	0.141446	0.141446	2			390		391	392		0.000632348	2.03385
Radial artery131	391	0.25	0.0283038	0.0283038	1	1080.18	0.000281448						0.0035029
Arcuate arteryPL4_8	392	2.49877	0.141035	0.141035	2			392		393	394		0.000616563	2.03385
Radial artery132	393	0.25	0.0283038	0.0283038	1	1080.18	0.000281448						0.0035029
Arcuate arteryPL4_7	394	2.47418	0.140625	0.140625	2			394		395	396		0.00059941	2.03385
Radial artery133	395	0.25	0.0726471	0.0726471	1	64.2306	0.000773941						0.000811843
Arcuate arteryPL4_6	396	2.43398	0.133385	0.133385	2			396		397	398		0.000580659	2.03385
Radial artery134	397	0.25	0.0726471	0.0726471	1	64.2306	0.000773941						0.000811843
Arcuate arteryPL4_5	398	2.61598	0.125321	0.125321	2			398		399	400		0.000559289	2.03385
Radial artery135	399	0.25	0.0726471	0.0726471	1	64.2306	0.000773941						0.000811843
Arcuate arteryPL4_4	400	2.54167	0.116142	0.116142	2			400		401	402		0.000534314	2.03385
Radial artery136	401	0.25	0.0726471	0.0726471	1	64.2306	0.000773941						0.000811843
Arcuate arteryPL4_3	402	2.46562	0.105328	0.105328	2			402		403	404		0.000503898	2.03385
Radial artery137	403	0.25	0.0726471	0.0726471	1	64.2306	0.000773941						0.000811843
Arcuate arteryPL4_2	404	2.61207	0.0918203	0.0918203	2			404		405	406		0.000464144	2.03385
Radial artery138	405	0.25	0.0726471	0.0726471	1	64.2306	0.000773941						0.000811843
Arcuate arteryPL4_1	406	2.5531	0.0727023	0.0727023	3			406	622	407			0.00045972	2.03385
Radial artery139	407	0.25	0.0726471	0.0726471	1	64.2306	0.000773941						0.000811843
Arcuate arteryAL4_9	408	1.25262	0.0591901	0.0591901	2			408		409	410		0.00205533	2.03385
Radial artery140	409	0.25	0.0283038	0.0283038	1	1080.18	0.000281448						0.0035029
Arcuate arteryAL4_8	410	2.49477	0.0568334	0.0568334	2			410		411	412		0.00199783	2.03385
Radial artery141	411	0.25	0.0283038	0.0283038	1	1080.18	0.000281448						0.0035029
Arcuate arteryAL4_7	412	2.4665	0.0542825	0.0542825	2			412		413	414		0.00192159	2.03385
Radial artery142	413	0.25	0.0283038	0.0283038	1	1080.18	0.000281448						0.0035029
Arcuate arteryAL4_6	414	2.42323	0.0514876	0.0514876	2			414		415	416		0.00182725	2.03385
Radial artery143	415	0.25	0.0283038	0.0283038	1	1080.18	0.000281448						0.0035029
Arcuate arteryAL4_5	416	2.60168	0.048376	0.048376	2			416		417	418		0.00171319	2.03385
Radial artery144	417	0.25	0.0283038	0.0283038	1	1080.18	0.000281448						0.0035029
Arcuate arteryAL4_4	418	2.5263	0.0448369	0.0448369	2			418		419	420		0.0015794	2.03385
Radial artery145	419	0.25	0.0283038	0.0283038	1	1080.18	0.000281448						0.0035029
Arcuate arteryAL4_3	420	2.45103	0.0406705	0.0406705	2			420		421	422		0.00143054	2.03385
Radial artery146	421	0.25	0.0283038	0.0283038	1	1080.18	0.000281448						0.0035029
Arcuate arteryAL4_2	422	2.59929	0.0354698	0.0354698	2			422		423	424		0.00126412	2.03385
Radial artery147	423	0.25	0.0283038	0.0283038	1	1080.18	0.000281448						0.0035029
Arcuate arteryAL4_1	424	2.54571	0.0348137	0.0348137	3			424	614	425			0.00120591	2.03385
Radial artery148	425	0.25	0.0283038	0.0283038	1	1080.18	0.000281448						0.0035029
Arcuate arteryAR3_9	426	1.25388	0.0591382	0.0591382	2			426		427	428		0.00192789	2.03385
Radial artery149	427	0.25	0.0283038	0.0283038	1	1080.18	0.000281448						0.0035029
Arcuate arteryAR3_8	428	2.49727	0.0567853	0.0567853	2			428		429	430		0.00187346	2.03385
Radial artery150	429	0.25	0.0283038	0.0283038	1	1080.18	0.000281448						0.0035029
Arcuate arteryAR3_7	430	2.46896	0.0542374	0.0542374	2			430		431	432		0.00180159	2.03385
Radial artery151	431	0.25	0.0283038	0.0283038	1	1080.18	0.000281448						0.0035029
Arcuate arteryAR3_6	432	2.42565	0.0514464	0.0514464	2			432		433	434		0.00171302	2.03385
Radial artery152	433	0.25	0.0283038	0.0283038	1	1080.18	0.000281448						0.0035029
Arcuate arteryAR3_5	434	2.60428	0.0483387	0.0483387	2			434		435	436		0.00160496	2.03385
Radial artery153	435	0.25	0.0283038	0.0283038	1	1080.18	0.000281448						0.0035029
Arcuate arteryAR3_4	436	2.52883	0.0448036	0.0448036	2			436		437	438		0.00147868	2.03385
Radial artery154	437	0.25	0.0283038	0.0283038	1	1080.18	0.000281448						0.0035029
Arcuate arteryAR3_3	438	2.45348	0.0406411	0.0406411	2			438		439	440		0.00133883	2.03385
Radial artery155	439	0.25	0.0283038	0.0283038	1	1080.18	0.000281448						0.0035029
Arcuate arteryAR3_2	440	2.60189	0.0354462	0.0354462	2			440		441	442		0.00118259	2.03385
Radial artery156	441	0.25	0.0283038	0.0283038	1	1080.18	0.000281448						0.0035029
Arcuate arteryAR3_1	442	2.54826	0.0348137	0.0348137	2			442		443	615		0.00112849	2.03385
Radial artery157	443	0.25	0.0283038	0.0283038	1	1080.18	0.000281448						0.0035029
Arcuate arteryPR3_9	444	1.25444	0.12707	0.12707	2			444		445	446		0.000634531	2.03385
Radial artery158	445	0.25	0.0283038	0.0283038	1	1080.18	0.000281448						0.0035029
Arcuate arteryPR3_8	446	2.50126	0.126563	0.126563	2			446		447	448		0.000617878	2.03385
Radial artery159	447	0.25	0.0283038	0.0283038	1	1080.18	0.000281448						0.0035029
Arcuate arteryPR3_7	448	2.47665	0.126056	0.126056	2			448		449	450		0.000600049	2.03385
Radial artery160	449	0.25	0.0283038	0.0283038	1	1080.18	0.000281448						0.0035029
Arcuate arteryPR3_6	450	2.43641	0.125549	0.125549	2			450		451	452		0.000580644	2.03385
Radial artery161	451	0.25	0.0283038	0.0283038	1	1080.18	0.000281448						0.0035029
Arcuate arteryPR3_5	452	2.61859	0.125042	0.125042	2			452		453	454		0.000558947	2.03385
Radial artery162	453	0.25	0.0726471	0.0726471	1	64.2306	0.000773941						0.000811843
Arcuate arteryPR3_4	454	2.54421	0.115881	0.115881	2			454		455	456		0.000534012	2.03385
Radial artery163	455	0.25	0.0726471	0.0726471	1	64.2306	0.000773941						0.000811843
Arcuate arteryPR3_3	456	2.46809	0.10509	0.10509	2			456		457	458		0.000503622	2.03385
Radial artery164	457	0.25	0.0726471	0.0726471	1	64.2306	0.000773941						0.000811843
Arcuate arteryPR3_2	458	2.61468	0.0916106	0.0916106	2			458		459	460		0.000463917	2.03385
Radial artery165	459	0.25	0.0726471	0.0726471	1	64.2306	0.000773941						0.000811843
Arcuate arteryPR3_1	460	2.55565	0.0725345	0.0725345	2			460		461	623		0.000459261	2.03385
Radial artery166	461	0.25	0.0726471	0.0726471	1	64.2306	0.000773941						0.000811843
Arcuate arteryPL3_9	462	1.25444	0.12707	0.12707	2			462		463	464		0.000634531	2.03385
Radial artery167	463	0.25	0.0283038	0.0283038	1	1080.18	0.000281448						0.0035029
Arcuate arteryPL3_8	464	2.50126	0.126563	0.126563	2			464		465	466		0.000617878	2.03385
Radial artery168	465	0.25	0.0283038	0.0283038	1	1080.18	0.000281448						0.0035029
Arcuate arteryPL3_7	466	2.47665	0.126056	0.126056	2			466		467	468		0.000600049	2.03385
Radial artery169	467	0.25	0.0283038	0.0283038	1	1080.18	0.000281448						0.0035029
Arcuate arteryPL3_6	468	2.43641	0.125549	0.125549	2			468		469	470		0.000580644	2.03385
Radial artery170	469	0.25	0.0283038	0.0283038	1	1080.18	0.000281448						0.0035029
Arcuate arteryPL3_5	470	2.61859	0.125042	0.125042	2			470		471	472		0.000558947	2.03385
Radial artery171	471	0.25	0.0726471	0.0726471	1	64.2306	0.000773941						0.000811843
Arcuate arteryPL3_4	472	2.54421	0.115881	0.115881	2			472		473	474		0.000534012	2.03385
Radial artery172	473	0.25	0.0726471	0.0726471	1	64.2306	0.000773941						0.000811843
Arcuate arteryPL3_3	474	2.46809	0.10509	0.10509	2			474		475	476		0.000503622	2.03385
Radial artery173	475	0.25	0.0726471	0.0726471	1	64.2306	0.000773941						0.000811843
Arcuate arteryPL3_2	476	2.61468	0.0916106	0.0916106	2			476		477	478		0.000463917	2.03385
Radial artery174	477	0.25	0.0726471	0.0726471	1	64.2306	0.000773941						0.000811843
Arcuate arteryPL3_1	478	2.55565	0.0725345	0.0725345	3			478	623	479			0.000459261	2.03385
Radial artery175	479	0.25	0.0726471	0.0726471	1	64.2306	0.000773941						0.000811843
Arcuate arteryAL3_9	480	1.25388	0.0591382	0.0591382	2			480		481	482		0.00192789	2.03385
Radial artery176	481	0.25	0.0283038	0.0283038	1	1080.18	0.000281448						0.0035029
Arcuate arteryAL3_8	482	2.49727	0.0567853	0.0567853	2			482		483	484		0.00187346	2.03385
Radial artery177	483	0.25	0.0283038	0.0283038	1	1080.18	0.000281448						0.0035029
Arcuate arteryAL3_7	484	2.46896	0.0542374	0.0542374	2			484		485	486		0.00180159	2.03385
Radial artery178	485	0.25	0.0283038	0.0283038	1	1080.18	0.000281448						0.0035029
Arcuate arteryAL3_6	486	2.42565	0.0514464	0.0514464	2			486		487	488		0.00171302	2.03385
Radial artery179	487	0.25	0.0283038	0.0283038	1	1080.18	0.000281448						0.0035029
Arcuate arteryAL3_5	488	2.60428	0.0483387	0.0483387	2			488		489	490		0.00160496	2.03385
Radial artery180	489	0.25	0.0283038	0.0283038	1	1080.18	0.000281448						0.0035029
Arcuate arteryAL3_4	490	2.52883	0.0448036	0.0448036	2			490		491	492		0.00147868	2.03385
Radial artery181	491	0.25	0.0283038	0.0283038	1	1080.18	0.000281448						0.0035029
Arcuate arteryAL3_3	492	2.45348	0.0406411	0.0406411	2			492		493	494		0.00133883	2.03385
Radial artery182	493	0.25	0.0283038	0.0283038	1	1080.18	0.000281448						0.0035029
Arcuate arteryAL3_2	494	2.60189	0.0354462	0.0354462	2			494		495	496		0.00118259	2.03385
Radial artery183	495	0.25	0.0283038	0.0283038	1	1080.18	0.000281448						0.0035029
Arcuate arteryAL3_1	496	2.54826	0.0348137	0.0348137	3			496	615	497			0.00112849	2.03385
Radial artery184	497	0.25	0.0283038	0.0283038	1	1080.18	0.000281448						0.0035029
Arcuate arteryAR2_8	498	1.34503	0.0568432	0.0568432	2			498		499	500		0.00177887	2.03385
Radial artery185	499	0.25	0.0283038	0.0283038	1	1080.18	0.000281448						0.0035029
Arcuate arteryAR2_7	500	2.4524	0.0542953	0.0542953	2			500		501	502		0.00172115	2.03385
Radial artery186	501	0.25	0.0283038	0.0283038	1	1080.18	0.000281448						0.0035029
Arcuate arteryAR2_6	502	2.41762	0.0515033	0.0515033	2			502		503	504		0.00164252	2.03385
Radial artery187	503	0.25	0.0283038	0.0283038	1	1080.18	0.000281448						0.0035029
Arcuate arteryAR2_5	504	2.57742	0.0483946	0.0483946	2			504		505	506		0.00154288	2.03385
Radial artery188	505	0.25	0.0283038	0.0283038	1	1080.18	0.000281448						0.0035029
Arcuate arteryAR2_4	506	2.50018	0.0448575	0.0448575	2			506		507	508		0.00142145	2.03385
Radial artery189	507	0.25	0.0283038	0.0283038	1	1080.18	0.000281448						0.0035029
Arcuate arteryAR2_3	508	2.41827	0.040693	0.040693	2			508		509	510		0.00128316	2.03385
Radial artery190	509	0.25	0.0283038	0.0283038	1	1080.18	0.000281448						0.0035029
Arcuate arteryAR2_2	510	2.53601	0.0354923	0.0354923	2			510		511	512		0.00112776	2.03385
Radial artery191	511	0.25	0.0283038	0.0283038	1	1080.18	0.000281448						0.0035029
Arcuate arteryAR2_1	512	2.66248	0.0348137	0.0348137	2			512		513	616		0.00106795	2.03385
Radial artery192	513	0.25	0.0283038	0.0283038	1	1080.18	0.000281448						0.0035029
Arcuate arteryPR2_8	514	1.34575	0.0968333	0.0968333	2			514		515	516		0.000650698	2.03385
Radial artery193	515	0.25	0.0283038	0.0283038	1	1080.18	0.000281448						0.0035029
Arcuate arteryPR2_7	516	2.45696	0.0959582	0.0959582	2			516		517	518		0.000622727	2.03385
Radial artery194	517	0.25	0.0283038	0.0283038	1	1080.18	0.000281448						0.0035029
Arcuate arteryPR2_6	518	2.42609	0.0950757	0.0950757	2			518		519	520		0.00059464	2.03385
Radial artery195	519	0.25	0.0283038	0.0283038	1	1080.18	0.000281448						0.0035029
Arcuate arteryPR2_5	520	2.59011	0.0941855	0.0941855	2			520		521	522		0.000566356	2.03385
Radial artery196	521	0.25	0.0283038	0.0283038	1	1080.18	0.000281448						0.0035029
Arcuate arteryPR2_4	522	2.5149	0.0932881	0.0932881	2			522		523	524		0.000537086	2.03385
Radial artery197	523	0.25	0.0283038	0.0283038	1	1080.18	0.000281448						0.0035029
Arcuate arteryPR2_3	524	2.43298	0.0923831	0.0923831	2			524		525	526		0.00050463	2.03385
Radial artery198	525	0.25	0.0283038	0.0283038	1	1080.18	0.000281448						0.0035029
Arcuate arteryPR2_2	526	2.54929	0.0914699	0.0914699	2			526		527	528		0.000464265	2.03385
Radial artery199	527	0.25	0.0726471	0.0726471	1	64.2306	0.000773941						0.000811843
Arcuate arteryPR2_1	528	2.67075	0.072414	0.072414	2			528		529	624		0.000458948	2.03385
Radial artery200	529	0.25	0.0726471	0.0726471	1	64.2306	0.000773941						0.000811843
Arcuate arteryPL2_8	530	1.34575	0.0968333	0.0968333	2			530		531	532		0.000650698	2.03385
Radial artery201	531	0.25	0.0283038	0.0283038	1	1080.18	0.000281448						0.0035029
Arcuate arteryPL2_7	532	2.45696	0.0959582	0.0959582	2			532		533	534		0.000622727	2.03385
Radial artery202	533	0.25	0.0283038	0.0283038	1	1080.18	0.000281448						0.0035029
Arcuate arteryPL2_6	534	2.42609	0.0950757	0.0950757	2			534		535	536		0.00059464	2.03385
Radial artery203	535	0.25	0.0283038	0.0283038	1	1080.18	0.000281448						0.0035029
Arcuate arteryPL2_5	536	2.59011	0.0941855	0.0941855	2			536		537	538		0.000566356	2.03385
Radial artery204	537	0.25	0.0283038	0.0283038	1	1080.18	0.000281448						0.0035029
Arcuate arteryPL2_4	538	2.5149	0.0932881	0.0932881	2			538		539	540		0.000537086	2.03385
Radial artery205	539	0.25	0.0283038	0.0283038	1	1080.18	0.000281448						0.0035029
Arcuate arteryPL2_3	540	2.43298	0.0923831	0.0923831	2			540		541	542		0.00050463	2.03385
Radial artery206	541	0.25	0.0283038	0.0283038	1	1080.18	0.000281448						0.0035029
Arcuate arteryPL2_2	542	2.54929	0.0914699	0.0914699	2			542		543	544		0.000464265	2.03385
Radial artery207	543	0.25	0.0726471	0.0726471	1	64.2306	0.000773941						0.000811843
Arcuate arteryPL2_1	544	2.67075	0.072414	0.072414	3			544	624	545			0.000458948	2.03385
Radial artery208	545	0.25	0.0726471	0.0726471	1	64.2306	0.000773941						0.000811843
Arcuate arteryAL2_8	546	1.34503	0.0568432	0.0568432	2			546		547	548		0.00177887	2.03385
Radial artery209	547	0.25	0.0283038	0.0283038	1	1080.18	0.000281448						0.0035029
Arcuate arteryAL2_7	548	2.4524	0.0542953	0.0542953	2			548		549	550		0.00172115	2.03385
Radial artery210	549	0.25	0.0283038	0.0283038	1	1080.18	0.000281448						0.0035029
Arcuate arteryAL2_6	550	2.41762	0.0515033	0.0515033	2			550		551	552		0.00164252	2.03385
Radial artery211	551	0.25	0.0283038	0.0283038	1	1080.18	0.000281448						0.0035029
Arcuate arteryAL2_5	552	2.57742	0.0483946	0.0483946	2			552		553	554		0.00154288	2.03385
Radial artery212	553	0.25	0.0283038	0.0283038	1	1080.18	0.000281448						0.0035029
Arcuate arteryAL2_4	554	2.50018	0.0448575	0.0448575	2			554		555	556		0.00142145	2.03385
Radial artery213	555	0.25	0.0283038	0.0283038	1	1080.18	0.000281448						0.0035029
Arcuate arteryAL2_3	556	2.41827	0.040693	0.040693	2			556		557	558		0.00128316	2.03385
Radial artery214	557	0.25	0.0283038	0.0283038	1	1080.18	0.000281448						0.0035029
Arcuate arteryAL2_2	558	2.53601	0.0354923	0.0354923	2			558		559	560		0.00112776	2.03385
Radial artery215	559	0.25	0.0283038	0.0283038	1	1080.18	0.000281448						0.0035029
Arcuate arteryAL2_1	560	2.66248	0.0348137	0.0348137	3			560	616	561			0.00106795	2.03385
Radial artery216	561	0.25	0.0283038	0.0283038	1	1080.18	0.000281448						0.0035029
Arcuate arteryAR1_6	562	1.33645	0.0515876	0.0515876	2			562		563	564		0.00160585	2.03385
Radial artery217	563	0.25	0.0283038	0.0283038	1	1080.18	0.000281448						0.0035029
Arcuate arteryAR1_5	564	2.31713	0.0484779	0.0484779	2			564		565	566		0.0015321	2.03385
Radial artery218	565	0.25	0.0283038	0.0283038	1	1080.18	0.000281448						0.0035029
Arcuate arteryAR1_4	566	2.42203	0.0449369	0.0449369	2			566		567	568		0.00142559	2.03385
Radial artery219	567	0.25	0.0283038	0.0283038	1	1080.18	0.000281448						0.0035029
Arcuate arteryAR1_3	568	2.33346	0.0407666	0.0407666	2			568		569	570		0.00128648	2.03385
Radial artery220	569	0.25	0.0283038	0.0283038	1	1080.18	0.000281448						0.0035029
Arcuate arteryAR1_2	570	2.52841	0.035558	0.035558	2			570		571	572		0.00111611	2.03385
Radial artery221	571	0.25	0.0283038	0.0283038	1	1080.18	0.000281448						0.0035029
Arcuate arteryAR1_1	572	2.57063	0.0348137	0.0348137	2			572		573	617		0.00103397	2.03385
Radial artery222	573	0.25	0.0283038	0.0283038	1	1080.18	0.000281448						0.0035029
Arcuate arteryPR1_6	574	1.33741	0.0515846	0.0515846	2			574		575	576		0.00160697	2.03385
Radial artery223	575	0.25	0.0283038	0.0283038	1	1080.18	0.000281448						0.0035029
Arcuate arteryPR1_5	576	2.32281	0.048476	0.048476	2			576		577	578		0.00153597	2.03385
Radial artery224	577	0.25	0.0283038	0.0283038	1	1080.18	0.000281448						0.0035029
Arcuate arteryPR1_4	578	2.43288	0.044934	0.044934	2			578		579	580		0.00143247	2.03385
Radial artery225	579	0.25	0.0283038	0.0283038	1	1080.18	0.000281448						0.0035029
Arcuate arteryPR1_3	580	2.34708	0.0407636	0.0407636	2			580		581	582		0.00129559	2.03385
Radial artery226	581	0.25	0.0283038	0.0283038	1	1080.18	0.000281448						0.0035029
Arcuate arteryPR1_2	582	2.54332	0.0355551	0.0355551	2			582		583	584		0.00112531	2.03385
Radial artery227	583	0.25	0.0283038	0.0283038	1	1080.18	0.000281448						0.0035029
Arcuate arteryPR1_1	584	2.58059	0.0348137	0.0348137	2			584		585	625		0.00104018	2.03385
Radial artery228	585	0.25	0.0283038	0.0283038	1	1080.18	0.000281448						0.0035029
Arcuate arteryPL1_6	586	1.33741	0.0515846	0.0515846	2			586		587	588		0.00160697	2.03385
Radial artery229	587	0.25	0.0283038	0.0283038	1	1080.18	0.000281448						0.0035029
Arcuate arteryPL1_5	588	2.32281	0.048476	0.048476	2			588		589	590		0.00153597	2.03385
Radial artery230	589	0.25	0.0283038	0.0283038	1	1080.18	0.000281448						0.0035029
Arcuate arteryPL1_4	590	2.43288	0.044934	0.044934	2			590		591	592		0.00143247	2.03385
Radial artery231	591	0.25	0.0283038	0.0283038	1	1080.18	0.000281448						0.0035029
Arcuate arteryPL1_3	592	2.34708	0.0407636	0.0407636	2			592		593	594		0.00129559	2.03385
Radial artery232	593	0.25	0.0283038	0.0283038	1	1080.18	0.000281448						0.0035029
Arcuate arteryPL1_2	594	2.54332	0.0355551	0.0355551	2			594		595	596		0.00112531	2.03385
Radial artery233	595	0.25	0.0283038	0.0283038	1	1080.18	0.000281448						0.0035029
Arcuate arteryPL1_1	596	2.58059	0.0348137	0.0348137	3			596	625	597			0.00104018	2.03385
Radial artery234	597	0.25	0.0283038	0.0283038	1	1080.18	0.000281448						0.0035029
Arcuate arteryAL1_6	598	1.33645	0.0515876	0.0515876	2			598		599	600		0.00160585	2.03385
Radial artery235	599	0.25	0.0283038	0.0283038	1	1080.18	0.000281448						0.0035029
Arcuate arteryAL1_5	600	2.31713	0.0484779	0.0484779	2			600		601	602		0.0015321	2.03385
Radial artery236	601	0.25	0.0283038	0.0283038	1	1080.18	0.000281448						0.0035029
Arcuate arteryAL1_4	602	2.42203	0.0449369	0.0449369	2			602		603	604		0.00142559	2.03385
Radial artery237	603	0.25	0.0283038	0.0283038	1	1080.18	0.000281448						0.0035029
Arcuate arteryAL1_3	604	2.33346	0.0407666	0.0407666	2			604		605	606		0.00128648	2.03385
Radial artery238	605	0.25	0.0283038	0.0283038	1	1080.18	0.000281448						0.0035029
Arcuate arteryAL1_2	606	2.52841	0.035558	0.035558	2			606		607	608		0.00111611	2.03385
Radial artery239	607	0.25	0.0283038	0.0283038	1	1080.18	0.000281448						0.0035029
Arcuate arteryAL1_1	608	2.57063	0.0348137	0.0348137	3			608	617	609			0.00103397	2.03385
Radial artery240	609	0.25	0.0283038	0.0283038	1	1080.18	0.000281448						0.0035029
Bridge Arcuate (Anterior)8	610	2.05157	0.0268886	0.0268886	3			168	610	169			0.0014185
Bridge Arcuate (Anterior)7	611	2.41227	0.0268886	0.0268886	3			216	611	217			0.00129529
Bridge Arcuate (Anterior)6	612	2.35572	0.0268886	0.0268886	3			280	612	281			0.00118748
Bridge Arcuate (Anterior)5	613	2.72488	0.0268886	0.0268886	3			352	613	353			0.00109776
Bridge Arcuate (Anterior)4	614	2.94879	0.0268886	0.0268886	3			424	614	425			0.00102057
Bridge Arcuate (Anterior)3	615	2.95174	0.0268886	0.0268886	3			496	615	497			0.000955123
Bridge Arcuate (Anterior)2	616	2.63915	0.0268886	0.0268886	3			560	616	561			0.000901409
Bridge Arcuate (Anterior)1	617	2.53165	0.0268886	0.0268886	3			608	617	609			0.000863706
Bridge Arcuate (Posterior)8	618	2.05157	0.0268886	0.0268886	3			158	618	159			0.0014185
Bridge Arcuate (Posterior)7	619	2.41227	0.0690147	0.0690147	3			204	619	205			0.000392258
Bridge Arcuate (Posterior)6	620	2.35572	0.0690147	0.0690147	3			264	620	265			0.000392134
Bridge Arcuate (Posterior)5	621	2.72488	0.0690147	0.0690147	3			334	621	335			0.000392058
Bridge Arcuate (Posterior)4	622	2.94879	0.0690147	0.0690147	3			406	622	407			0.000392009
Bridge Arcuate (Posterior)3	623	2.95174	0.0690147	0.0690147	3			478	623	479			0.000391978
Bridge Arcuate (Posterior)2	624	2.63915	0.0690147	0.0690147	3			544	624	545			0.000391957
Bridge Arcuate (Posterior)1	625	2.53165	0.0268886	0.0268886	3			596	625	597			0.000863706

## Sheet: Normal 28W
Table S2.10: Geometry, distensibility, viscoelastic properties, and peripheral resistances and compliances of the arterial tree: Low simulation at 28 Weeks of Gestation
Artery_name	Vessel_num	Length	prox_r	dist_r	termination	RTi	CTi	inlet_1	inlet_2	outlet_1	outlet_2	outlet_3	D_ref	tau_T
Asending aorta 1 & 2	1	3.71014	1.20898	1.18433	2			1		2	3	-1	0.0312232	0.32093
Aortic arch A	2	1.85507	1.04445	0.998685	2			2		14	15		0.0281121	0.468634
Brachiocephalic	3	3.15362	1.01	0.9	2			3		4	5		0.0286649	0.135492
Subclavian A (right)	4	3.15362	0.526071	0.411704	2			4		6	7		0.019244	0.224437
Common carotid (right)	5	8.71884	0.642238	0.333013	2			5		12	13		0.018874	0.233913
Vertebral (right)	6	13.8203	0.244849	0.18529	3			6	20	56			0.0111217	1.04713
Subbclavian B, axillary, brachial (right)	7	39.142	0.331356	0.192269	2			7		8	9		0.013957	0.707439
Radial (right)	8	21.7971	0.151403	0.126849	1	8.44099	0.052482						0.00954869	2.31289
Ulner (right)	9	6.21449	0.151334	0.139065	2			9		10	11		0.0098049	2.09965
Interosseous (right)	10	7.32754	0.0860985	0.073799	1	134.758	0.00328737						0.00684079	0.79656
Ulner B (right)	11	15.8609	0.130103	0.11384	1	8.44099	0.052482						0.0088328	3.31513
Internal carotid (right)	12	16.5101	0.345464	0.260614	2			12		79	80		0.0137533	0.70749
External carotid (right)	13	3.8029	0.294288	0.264858	2			13		83	84		0.0130613	0.33869
Aortic arch B	14	3.61739	1.09898	1.0682	2			14		18	19		0.0284303	0.372586
Common carotid (left)	15	12.8928	0.56371	0.28186	2			15		16	17		0.0173141	0.337764
Internal carotid (right)	16	16.5101	0.322836	0.249746	2			16		81	82		0.0132843	0.770234
External carotid (left)	17	3.8029	0.276767	0.253215	2			17		85	86		0.0126446	0.397807
Thoracic aorta A	18	4.82319	1.04364	0.986245	2			18		26	27		0.0271371	0.440949
Subclavian A (left)	19	3.15362	0.41459	0.320365	2			19		20	21		0.017154	0.261555
Vertebrl (left)	20	13.7275	0.027	0.0258651	3			6	20	56			0.0035488	1.04067
Subbclavian B, axillary, brachial (left)	21	39.142	0.332356	0.192846	2			21		22	23		0.013974	0.715528
Radial (left)	22	21.7971	0.143067	0.114454	1	8.44099	0.052482						0.00912199	2.84299
Ulner (left)	23	6.21449	0.176293	0.176293	2			23		24	25		0.010995	1.25051
Interosseous (left)	24	7.32754	0.0738526	0.0738526	1	134.758	0.00328737						0.00652209	1.01342
Ulner B (left)	25	15.8609	0.16789	0.151511	1	8.44099	0.052482						0.010363	1.57998
Intercostals	26	7.42029	0.744404	0.561254	1	1.04092	0.425584						0.0207911	0.198891
Thoracic aorta B	27	9.64638	0.994104	0.77721	2			27		28	29		0.0243204	0.583786
Abdominal aorta A	28	4.91594	0.731315	0.731315	2			28		34	35		0.0215603	0.863201
Celiac A	29	1.85507	0.462749	0.409356	2			29		30	31		0.0163171	0.818136
Celiac B	30	1.85507	0.308862	0.291038	2			30		32	33		0.0130357	1.7295
Hepatic	31	6.12174	0.322784	0.263012	1	2.7064	0.163686						0.0128536	0.841733
Gastric	32	6.58551	0.190233	0.178344	1	4.03482	0.109794						0.00972961	2.23119
Spenic	33	5.84348	0.250054	0.232199	1	1.72496	0.256818						0.0114361	2.33266
Superior mesenteric	34	5.47246	0.467806	0.420431	1	0.693949	0.638375						0.0165026	0.939669
Abdominal aorta B	35	1.85507	0.693143	0.681092	2			35		36	37		0.020537	0.78683
Renal (right)	36	2.96812	0.307972	0.307972	1	0.842652	0.525721						0.0132507	2.30017
Abdominal aorta C	37	1.85507	0.717525	0.717525	2			37		38	39		0.0207112	0.509026
Renal (left)	38	2.96812	0.307993	0.307993	1	0.842652	0.525721						0.0132508	2.29906
Abdominal Aorta D1	39	4.91594	0.718475	0.681312	4			39		99	100	101	0.0195729	0.352403
Inferior mesenteric	40	4.63768	0.279226	0.190112	1	5.12531	0.0864338						0.0112519	0.862922
Abdominal aorta E	41	1.85507	0.64101	0.61727	2			41		42	43		0.0187874	0.384088
Common iliac (right)	42	5.47246	0.475002	0.420885	2			42		50	51		0.015324	0.531777
Common iliac (left)	43	5.47246	0.475002	0.420885	2			43		44	45		0.015324	0.531777
External iliac (left)	44	13.3565	0.342547	0.326491	2			44		46	47		0.0149393	0.543388
Internal iliac I (left)	45	2.31884	0.237179	0.237179	2			45		104	105		0.00594338	2.05347
Femoral (left)	46	41.0899	0.283168	0.206928	2			46		48	49		0.012316	0.869753
Deep femoral (left)	47	11.687	0.206513	0.191017	1	7.63304	0.0580372						0.0110791	0.943631
Posterior tibial (left)	48	29.7739	0.164758	0.14881	1	7.63304	0.0580372						0.00948441	1.79592
Anterior tibial (left)	49	31.8145	0.141184	0.124896	1	8.93002	0.049608						0.0085467	2.38598
External iliac (right)	50	13.3565	0.342547	0.326491	2			50		52	53		0.0149393	0.543388
Internal iliac I (right)	51	2.31884	0.237179	0.237179	2			51		102	103		0.00594338	2.05347
Femoral (right)	52	41.0899	0.283168	0.206928	2			52		54	55		0.012316	0.869753
Deep femoral (right)	53	11.687	0.206513	0.191017	1	7.63304	0.0580372						0.0110791	0.943631
Posterior tibial (right)	54	29.7739	0.164758	0.14881	1	7.63304	0.0580372						0.00948441	1.79592
Anterior tibial (right)	55	31.8145	0.141184	0.124896	1	8.93002	0.049608						0.0085467	2.38598
Basilar artery 2	56	1.85507	0.234631	0.211174	4			56		57	58	59	0.0112512	0.940117
Superior cerebellar (right)	57	0.927536	0.0979781	0.0806872	1	30.8161	0.000234579						0.00659381	2.57321
Superior cerebellar (left)	58	0.927536	0.0979781	0.0806872	1	30.8161	0.000234579						0.00659381	2.57321
Basilar artery 1	59	0.463768	0.184061	0.160317	2			59		60	61		0.00955911	1.32048
Posterior cerbral 1 (right)	60	0.185507	0.113934	0.113934	3			60	62	64			0.00743005	2.13732
Posterior cerbral 1 (left)	61	0.185507	0.113934	0.113934	3			61	63	65			0.00743005	2.5414
Posterior communicating (right)	62	0.371014	0.06	0.06	3			60	62	64			0.00544798	4.48801
Posterior communicating (left)	63	0.371014	0.06	0.06	3			61	63	65			0.00544798	2.88969
Posteror cerebbral 2 (right)	64	5.47246	0.116376	0.10474	1	12.3541	0.000377932						0.00748713	3.29023
Posteror cerebbral 2 (left)	65	5.47246	0.116376	0.10474	1	12.3541	0.000377932						0.00748713	3.28948
ICA distal Pco-ant. Chor. Seg. (right)	66	0.185507	0.236649	0.230573	2			66		95	96		0.0117217	1.30531
ICA distal Pco-ant. Chor. Seg. (left)	67	0.185507	0.236649	0.230573	2			67		97	98		0.0117217	1.20673
Anterior cerebral 1 (right)	68	1.11304	0.122345	0.116526	2			68		76	77		0.00784405	2.98783
Anterior cerebral 1 (left)	69	1.11304	0.122345	0.116526	3			69	77	78			0.00784405	2.35225
Middle cerebral M1 (right)	70	0.742029	0.189311	0.176698	2			70		71	72		0.0101178	1.49412
MCA M2 sup. Fr. Cist. Sylvian bif. (rigt)	71	6.58551	0.126125	0.0630623	1	11.5407	0.00018245						0.00680972	5.40661
MCA M2 sup. Fr. Dist. Sylvian bif. (rigt)	72	6.49275	0.126017	0.0630085	1	11.5407	0.00018245						0.00680643	5.42451
Middle cerebral M1 (left)	73	0.742029	0.189311	0.176698	2			73		74	75		0.0101178	1.48992
MCA M2 sup. Fr. Cist. Sylvian bif. (rigt)	74	6.58551	0.126125	0.0630623	1	11.5407	0.00018245						0.00680972	5.39012
MCA M2 sup. Fr. Dist. Sylvian bif. (left)	75	6.49275	0.126017	0.0630085	1	11.5407	0.00018245						0.00680643	5.40795
Anterior cerebral A2 (right)	76	2.22609	0.10504	0.0992041	1	12.3541	0.000306255						0.00714161	4.23209
Anterior communicating	77	0.185507	0.065	0.065	3			69	77	78			0.005716	1.23558
Anterior cerebral A2 (left)	78	2.22609	0.10504	0.0992041	1	12.3541	0.000306255						0.00714161	4.22776
Intenal carotid sinus (right)	79	1.02029	0.258694	0.234631	2			79		62	66		0.0121622	1.19463
Ophthalmic (right)	80	1.02029	0.0655195	0.0327592	1	30.8161	2.60643e-06						0.0045993	14.6271
Intenal carotid sinus (left)	81	1.02029	0.258694	0.234631	2			81		63	67		0.0121622	1.07248
Ophthalmic (left)	82	1.02029	0.0655195	0.0327592	1	30.8161	2.60643e-06						0.0045993	14.5793
External carotid 2 (right)	83	5.65797	0.234873	0.205518	2			83		87	88		0.0113184	0.542994
Sup. Thy.asc.ph.lyng.fac.occ. (right)	84	8.90435	0.121074	0.0605381	1	34.6221	0.000384448						0.0066536	2.13559
External carotid 2 (left)	85	5.65797	0.234873	0.205518	2			85		89	90		0.0113184	0.54251
Sup. Thy.asc.ph.lyng.fac.occ. (left)	86	8.90435	0.121074	0.0605381	1	34.6221	0.000384448						0.0066536	2.13229
Superficial temporal (right)	87	5.65797	0.186527	0.174866	2			87		91	92		0.0100541	0.656509
Maxillary (right)	88	8.44058	0.131186	0.0596285	1	28.8517	0.000325804						0.00685378	2.20928
Superficial temporal (left)	89	5.65797	0.186527	0.174866	2			89		93	94		0.0100541	0.655806
Maxillary (left)	90	8.44058	0.131186	0.0596285	1	28.8517	0.000325804						0.00685378	2.20588
Supeficial temporal frontal br. (right)	91	8.81159	0.129704	0.0825406	1	28.8517	0.000534318						0.00730693	1.61863
Supeficial temporal patietal br. (right)	92	8.90435	0.129724	0.0825506	1	28.8517	0.000495221						0.00730752	1.61756
Supeficial temporal frontal br. (left)	93	8.81159	0.129704	0.0825406	1	28.8517	0.000534318						0.00730693	1.61626
Supeficial temporal patietal br. (left)	94	8.90435	0.129724	0.0825506	1	28.8517	0.000495221						0.00730752	1.61519
Ant. Choroidal (right)	95	3.33913	0.0884384	0.076646	1	23.0814	0.00100348						0.00628355	4.25417
ICA distal cnt. Chor. -M1 seg. (right)	96	0.185507	0.232285	0.232285	2			96		68	70		0.0116799	1.13686
Ant. Choroidal (left)	97	3.33913	0.0884384	0.076646	1	23.0814	0.00100348						0.00628355	4.24087
ICA distal cnt. Chor. -M1 seg. (left)	98	0.185507	0.232285	0.232285	2			98		69	73		0.0116799	1.035
Abdominal Aorta D2	99	4.91594	0.671831	0.671831	2			99		40	41		0.019729	0.352403
Ovarian 1 (right)	100	2	0.0938001	0.0844201	2			100		108	110		0.00424491
Ovarian 1 (left)	101	2	0.0938001	0.0844201	2			101		109	111		0.00424491
Internal iliac II (right)	102	2.3188	0.07688	0.07688	1	178.01	0.0024887						0.0063217	2.05347
Uterine 1 (right)	103	1	0.236247	0.236247	2			103		106	112		0.00568183	2.05347
Internal iliac II (left)	104	2.3188	0.07688	0.07688	1	178.01	0.0024887						0.0063217	2.05347
Uterine 1 (left)	105	1	0.236247	0.236247	2			105		107	113		0.00568183	2.05347
Cervix (right)	106	1	0.053103	0.053103	1	236.079	0.00187649						0.0050631	2.05347
Cervix (left)	107	1	0.053103	0.053103	1	236.079	0.00187649						0.0050631	2.05347
Ovarian 2 (right)	108	0.5	0.0927658	0.0927658	2			108		124	126		0.00427379
Ovarian 2 (left)	109	0.5	0.0927658	0.0927658	2			109		125	127		0.00427379
Ovarian 3 (right)	110	0.25	0.03	0.03	1	236.079	0.00187649						0.00297215
Ovarian 3 (left)	111	0.25	0.03	0.03	1	236.079	0.00187649						0.00297215
Uterine2 (right)	112	6.15039	0.235542	0.235542	4			112		114	130	140	0.00107763	2.05347
Uterine2 (left)	113	6.15039	0.235542	0.235542	4			113		115	150	160	0.00107763	2.05347
Uterine3 (right)	114	4.71554	0.234071	0.234071	4			114		116	170	182	0.00103673	2.05347
Uterine3 (left)	115	4.71554	0.234071	0.234071	4			115		117	194	206	0.00103673	2.05347
[truncated: 510 more rows]

[truncated: 24 more sheets: Normal 32W, Normal 36W, Normal 40W, Early PE NG, Early PE 4W, Early PE 8W, Early PE 12W, Early PE 16W, Early PE 20W, Early PE 24W, Early PE 28W, Early PE 32W, Early PE 36W, Late PE NG, Late PE 4W, Late PE 8W, Late PE 12W, Late PE 16W, Late PE 20W, Late PE 24W …]
